# Supplementary material for: The psychological distress and coping styles in the early stages of the 2019 coronavirus disease (COVID-19) epidemic in the general mainland Chinese population: A web-based survey
Source: PLoS One. 2020 May 14;15(5):e0233410. doi: 10.1371/journal.pone.0233410 (PMC7224553; doi:10.1371/journal.pone.0233410)
Supplement: S1 Data — (XLS) [file pone.0233410.s002.xls]

## Sheet: direction
Question Number	Name	Value	Value Label	Question
	order		The order of participation
q1	gender			What is your gender identity?
		0	female
		1	male
q2	age		age of participation	How old are you?
q3	marriage			What is your marriage status?
		0	unmarried
		1	married
q4	history_of_visiting_Wuhan			Did you have a visit to Wuhan in the past one month?
		0	No
		1	Yes
q5	history_of_epidemics_occurring_in_the community			Was a epidemic occurring in your community?
		0	No
		1	Yes
q6	concern_with_media_reports_related_to_the_epidemic			Which of the following matches your concern with media reports related to the epidemic?
		0	less concerned
		1	concered
		2	more concerned
		3	extremely concerned
q7	changes_over_living_situations			Which of the following matches your perceived changes over living situations related to the epidemic?
		0	feel relax
		1	no change
		2	feel nervous
q8	emotional_control			Which of the following matches your perceived impact over emotional control related to the epidemic?
		0	no difficult
		1	less difficult
		2	difficult
		3	more difficult
		4	extremely difficult
q9	epidemic-related_dreams			How much epidemic-related dreams do you have?
		0	no
		1	less
		2	general
		3	more
		4	extremely large
q10	total_scores_of_K6			Calculated by summing the scores of 6 factors of K6
q11	K6_nervous		factor 1 of K6	How often did you feel nervous in the past month?
		0	no
		1	occasionally
		2	Part of the time
		3	most of the time
		4	all the time
q12	K6_hopeless		factor 2 of K6	How often did you feel hopeless in the past month?
		0	no
		1	occasionally
		2	Part of the time
		3	most of the time
		4	all the time
q13	K6_restless or fidgety		factor 3 of K6	How often did you feel restless or fidgety in the past month?
		0	no
		1	occasionally
		2	Part of the time
		3	most of the time
		4	all the time
q14	K6_so_depressed_that_nothing_could_cheer_you_up		factor 4 of K6	How often did you feel so depressed that nothing could cheer you up in the past month?
		0	no
		1	occasionally
		2	Part of the time
		3	most of the time
		4	all the time
q15	K6_that_everything_was_an_effort		factor 5 of K6	How often did you feel that everything was an effort in the past month?
		0	no
		1	occasionally
		2	Part of the time
		3	most of the time
		4	all the time
q16	K6_worthless		factor 6 of K6	How often did you feel worthless in the past month?
		0	no
		1	occasionally
		2	Part of the time
		3	most of the time
		4	all the time
q17	coping_style			Calculated by a Z conversion according to the scores of 20 qestions of the Simplified Coping Style Questionnaire (SCSQ)
		0	negative coping style
		1	positive coping style
				Listed below are the attitudes and practices that may be taken when you are hit by setbacks or encounter difficulties in your life during the epidemic. Please read each item carefully and choose the option that suits you best.
q18	SCSQ_qes1			Relieved through work, study or other activities
		0	no use
		1	occasional use
		2	sometimes use
		3	frequent use
q19	SCSQ_qes2			Talk with others, express troubles
		0	no use
		1	occasional use
		2	sometimes use
		3	frequent use
q20	SCSQ_qes3			Try to see the good side of things
		0	no use
		1	occasional use
		2	sometimes use
		3	frequent use
q21	SCSQ_qes4			Change your mind and rediscover what is important in life
		0	no use
		1	occasional use
		2	sometimes use
		3	frequent use
q22	SCSQ_qes5			Don't look the problem too seriously
		0	no use
		1	occasional use
		2	sometimes use
		3	frequent use
q23	SCSQ_qes6			Stick to your own position and fight for what you want
		0	no use
		1	occasional use
		2	sometimes use
		3	frequent use
q24	SCSQ_qes7			Identify different kinds of methods to solve problems
		0	no use
		1	occasional use
		2	sometimes use
		3	frequent use
q25	SCSQ_qes8			Ask for advice from relatives, friends or classmates
		0	no use
		1	occasional use
		2	sometimes use
		3	frequent use
q26	SCSQ_qes9			Change some of the original practices or some of your own problems
		0	no use
		1	occasional use
		2	sometimes use
		3	frequent use
q27	SCSQ_qes10			Learn from others on handling similar difficult situations
		0	no use
		1	occasional use
		2	sometimes use
		3	frequent use
q28	SCSQ_qes11			Cultivate hobbies and actively participate in cultural and sports activities
		0	no use
		1	occasional use
		2	sometimes use
		3	frequent use
q29	SCSQ_qes12			Try to restrain your disappointment, regret, sadness and anger
		0	no use
		1	occasional use
		2	sometimes use
		3	frequent use
q30	SCSQ_qes13			Attempt to take a break or vacation, and temporarily abandon the problem (trouble)
		0	no use
		1	occasional use
		2	sometimes use
		3	frequent use
q31	SCSQ_qes14			Relieve trouble by smoking, drinking, taking medicine and eating
		0	no use
		1	occasional use
		2	sometimes use
		3	frequent use
q32	SCSQ_qes15			Believe that time will change the status, the only thing to do is to wait
		0	no use
		1	occasional use
		2	sometimes use
		3	frequent use
q33	SCSQ_qes16			Trying to forget the whole thing
		0	no use
		1	occasional use
		2	sometimes use
		3	frequent use
q34	SCSQ_qes17			Rely on others to solve problems
		0	no use
		1	occasional use
		2	sometimes use
		3	frequent use
q35	SCSQ_qes18			Accept reality because there is no other way
		0	no use
		1	occasional use
		2	sometimes use
		3	frequent use
q36	SCSQ_qes19			Imagine that one kind of miracle might happen and change the status
		0	no use
		1	occasional use
		2	sometimes use
		3	frequent use
q37	SCSQ_qes20			Comfort yourself
		0	no use
		1	occasional use
		2	sometimes use
		3	frequent use
	note: The Simplified Coping Style Questionnaire (SCSQ) was used to assess coping style, which contains twenty items, with each item using a four-point score (0 = never, 1 = seldom, 2 = often, 3 = always), and two subscales: positive coping (1-12 items) and negative coping (13-20 items).
