# Supplementary material for: The psychological distress and coping styles in the early stages of the 2019 coronavirus disease (COVID-19) epidemic in the general mainland Chinese population: A web-based survey
Source: PLoS One. 2020 May 14;15(5):e0233410. doi: 10.1371/journal.pone.0233410 (PMC7224553; doi:10.1371/journal.pone.0233410)
Supplement: S2 Data — (XLSX) [file pone.0233410.s003.xlsx]

## Sheet: Sheet1
order	gender	age	marriage	history_of_visiting_SEA	history_of_epidemics_occurring_in_the community	concern_with_media_reports_related_to_the_epidemic	changes_over_living_situations	emotional_control	epidemic-related_dreams	total_scores_of_K6	K6_nervous	K6_hopeless	K6_restless or fidgety	K6_so_depressed_that_nothing_could_cheer_you_up	K6_that_everything_was_an_effort	K6_worthless	coping_style	SCSQ_qes1	SCSQ_qes2	SCSQ_qes3	SCSQ_qes4	SCSQ_qes5	SCSQ_qes6	SCSQ_qes7	SCSQ_qes8	SCSQ_qes9	SCSQ_qes10	SCSQ_qes11	SCSQ_qes12	SCSQ_qes13	SCSQ_qes14	SCSQ_qes15	SCSQ_qes16	SCSQ_qes17	SCSQ_qes18	SCSQ_qes19	SCSQ_qes20
1	1	18	0	0	0	0	1	1	0	4	0	0	0	1	1	2	0	1	2	2	1	2	2	1	2	1	1	2	1	2	1	1	2	0	2	1	1
2	1	40	2	0	0	0	0	1	0	0	0	0	0	0	0	0	0	2	2	2	2	3	2	1	1	2	1	2	3	1	1	3	2	1	2	2	3
3	1	20	0	0	1	0	2	0	0	3	2	0	1	0	0	0	1	3	3	3	3	3	2	2	2	2	2	2	3	3	0	2	1	1	1	1	3
4	0	23	0	0	1	0	0	0	0	8	1	1	2	2	1	1	1	1	2	3	3	3	3	3	3	3	3	3	3	3	0	1	3	3	3	3	3
5	1	22	0	0	0	0	0	0	0	1	0	0	1	0	0	0	0	1	1	1	0	3	1	1	0	1	0	0	3	2	0	1	1	0	1	0	0
6	1	57	1	0	0	0	0	0	0	0	0	0	0	0	0	0	0	0	0	0	0	0	0	0	0	0	0	0	0	0	0	0	0	0	0	0	0
7	0	50	1	0	0	0	2	0	0	6	1	1	2	0	1	1	1	3	0	3	3	2	2	2	3	2	2	1	3	2	0	1	2	2	2	3	3
8	0	30	1	0	0	0	1	0	0	2	1	0	0	0	0	1	1	3	3	3	3	3	3	3	3	3	3	3	2	0	0	0	1	1	1	1	2
9	1	40	1	0	1	0	1	0	0	0	0	0	0	0	0	0	1	3	0	2	2	3	0	3	1	2	1	2	2	2	1	1	1	0	1	0	1
10	0	57	1	0	0	0	1	0	0	2	1	0	1	0	0	0	1	3	2	3	3	2	2	2	2	2	2	3	3	3	1	2	2	2	2	2	3
11	0	30	1	0	0	0	1	0	0	7	2	1	1	1	1	1	1	3	2	2	2	2	2	1	2	2	2	2	1	2	2	2	2	0	0	0	2
12	0	42	2	0	0	0	1	0	0	1	0	1	0	0	0	0	1	2	2	3	2	3	1	1	3	1	1	2	3	1	0	1	1	1	3	1	2
13	1	40	1	0	0	0	1	0	0	2	1	0	1	0	0	0	1	2	1	2	1	2	2	2	1	2	2	3	1	2	0	2	0	2	2	1	2
14	1	40	1	0	0	0	0	0	0	0	0	0	0	0	0	0	1	3	1	3	2	3	3	2	2	2	2	2	1	2	1	2	2	1	2	2	2
15	0	50	1	0	0	0	0	0	0	0	0	0	0	0	0	0	1	3	1	3	3	3	3	2	0	1	1	1	3	1	1	3	1	0	3	1	3
16	1	47	1	0	0	0	2	1	0	2	1	0	1	0	0	0	1	2	2	3	2	2	1	2	2	2	2	1	3	2	0	0	0	0	0	0	0
17	0	24	0	0	1	1	1	1	1	11	2	2	2	2	1	2	0	1	1	1	1	1	1	1	1	1	1	1	1	1	1	1	1	1	1	1	1
18	1	35	1	0	0	1	1	2	2	12	2	2	2	2	2	2	1	3	1	2	1	1	1	1	1	1	1	1	1	1	0	1	1	1	1	1	1
19	1	23	0	0	0	1	0	3	0	10	2	0	2	2	2	2	0	2	2	2	2	2	2	2	2	2	2	2	2	2	2	2	2	2	2	2	2
20	1	23	0	0	0	1	0	0	0	0	0	0	0	0	0	0	1	3	2	3	3	2	2	3	1	3	2	3	2	3	0	0	0	0	0	0	0
21	1	33	2	0	0	1	2	0	0	1	1	0	0	0	0	0	0	1	1	1	1	1	1	1	1	1	1	1	1	1	1	1	1	1	2	2	0
22	0	27	0	0	0	1	2	1	1	9	2	1	2	1	1	2	1	2	1	2	2	3	1	2	2	2	2	2	2	3	0	0	0	1	2	1	2
23	0	33	1	0	0	1	1	0	0	3	2	0	1	0	0	0	1	2	1	2	2	2	2	2	1	1	1	1	1	1	0	1	1	1	1	1	1
24	0	35	1	0	0	1	1	0	0	0	0	0	0	0	0	0	1	3	3	3	3	2	2	3	3	2	3	3	3	3	0	2	0	1	1	0	1
25	0	40	1	0	0	1	2	0	2	11	2	2	2	2	2	1	0	2	2	2	2	2	2	2	2	2	2	2	2	2	2	2	2	2	2	2	2
26	0	26	0	0	0	1	1	0	0	0	0	0	0	0	0	0	1	1	1	3	2	3	3	3	2	2	3	3	3	3	0	1	1	0	0	0	2
27	0	29	0	0	0	1	1	0	2	11	2	2	2	1	2	2	1	2	3	2	2	2	2	2	2	2	2	2	2	3	0	2	2	2	2	2	2
28	0	24	0	0	0	1	0	0	0	1	1	0	0	0	0	0	0	1	1	1	1	1	1	1	1	1	1	1	1	1	1	1	1	1	1	1	1
29	0	25	0	0	0	1	2	0	0	1	1	0	0	0	0	0	1	2	3	3	3	3	2	2	1	2	3	3	0	0	0	1	0	1	1	0	0
30	0	32	0	0	0	1	0	1	2	6	1	0	1	1	1	2	0	2	3	2	2	2	2	2	3	3	2	3	1	3	3	2	2	2	2	2	3
31	1	34	1	0	0	1	1	0	0	5	1	0	0	1	1	2	0	1	1	1	1	1	1	1	1	1	1	1	1	1	1	1	1	1	1	0	1
32	0	26	0	0	0	1	2	0	0	2	1	0	0	0	0	1	0	1	1	2	3	3	1	2	2	2	2	2	2	2	2	2	2	2	2	3	2
33	0	31	1	0	1	1	2	1	0	13	3	0	3	3	3	1	0	1	1	1	1	0	3	1	2	1	1	0	0	3	0	3	3	3	3	3	1
34	1	25	0	0	0	1	1	0	0	4	0	2	0	2	0	0	1	0	0	1	3	3	1	3	0	2	2	3	1	3	0	3	0	0	3	0	1
35	0	39	1	0	0	1	1	0	0	0	0	0	0	0	0	0	1	3	3	3	3	3	3	3	3	3	3	3	2	2	0	1	1	1	1	0	0
36	0	22	0	0	0	1	0	0	0	3	1	0	1	1	0	0	1	2	2	3	1	3	1	2	2	2	2	3	2	2	1	1	2	2	1	1	1
37	0	46	1	0	1	1	2	3	0	3	2	0	1	0	0	0	1	3	3	3	3	3	3	2	2	3	2	3	2	2	1	2	2	0	3	0	3
38	1	23	0	0	0	1	0	0	0	1	0	0	1	0	0	0	1	3	1	1	1	3	3	1	1	2	1	1	2	2	0	1	1	2	1	0	1
39	1	19	0	0	0	1	1	1	1	7	2	0	2	1	1	1	1	1	1	2	3	1	1	1	1	1	1	1	3	2	1	1	0	1	1	1	1
40	1	24	0	0	0	1	1	0	0	7	2	0	1	2	1	1	1	1	1	1	1	1	3	3	1	2	2	2	2	0	1	1	0	0	0	0	1
41	0	37	0	0	0	1	1	0	0	5	1	1	1	1	0	1	1	1	1	3	3	3	3	3	2	2	2	3	3	2	1	1	0	1	2	1	3
42	0	29	1	0	0	1	1	0	0	0	0	0	0	0	0	0	1	1	3	1	2	1	2	1	3	2	1	1	1	2	0	0	0	1	2	0	1
43	1	38	1	0	0	1	1	1	0	6	1	1	1	1	1	1	1	1	1	3	1	2	2	1	1	1	1	1	1	1	0	1	1	1	1	1	1
44	0	30	1	0	0	1	2	0	0	9	1	1	2	2	2	1	0	0	1	1	0	2	0	0	1	0	1	0	1	1	0	3	0	2	3	3	1
45	0	22	0	0	0	1	1	0	0	2	1	0	1	0	0	0	1	2	2	2	1	1	1	1	1	1	1	2	2	1	1	1	0	0	1	0	1
46	1	26	0	0	0	1	1	1	2	10	1	3	2	1	1	2	1	2	1	2	1	2	2	1	1	2	2	2	2	2	0	1	1	2	1	2	2
47	0	31	1	0	0	1	1	2	0	2	1	0	0	0	0	1	1	1	0	2	1	3	2	3	1	1	2	1	3	3	0	0	1	2	1	1	1
48	0	36	1	0	0	1	2	1	0	9	2	2	2	1	1	1	1	2	2	2	2	3	2	3	3	2	2	3	3	3	1	3	0	1	3	0	1
49	0	26	0	0	0	1	2	2	2	13	3	3	2	1	3	1	1	1	1	0	1	1	1	1	0	2	3	1	3	1	2	0	0	0	1	1	1
50	0	35	0	0	0	1	1	0	0	0	0	0	0	0	0	0	1	3	3	3	2	2	3	2	3	3	3	2	2	2	0	0	0	0	2	0	3
51	0	21	0	0	0	1	2	0	0	10	2	1	2	1	2	2	1	1	1	3	3	2	2	2	2	3	2	2	3	2	0	1	2	1	0	2	3
52	1	35	1	1	0	1	1	0	0	2	1	0	0	0	0	1	1	1	1	2	2	3	2	2	1	1	2	2	3	2	2	2	2	0	1	1	2
53	1	32	1	0	0	1	0	0	0	1	0	0	1	0	0	0	1	3	1	3	2	3	2	3	3	2	2	1	3	1	1	1	1	0	1	0	1
54	1	26	0	0	0	1	1	0	0	4	0	0	1	1	1	1	0	1	1	2	1	1	1	1	1	1	1	1	1	1	1	1	1	1	1	0	1
55	0	32	1	0	0	1	1	0	0	6	1	1	1	1	0	2	0	2	1	2	1	3	1	1	0	2	2	0	1	2	2	1	0	2	1	1	1
56	0	42	1	0	1	1	1	1	0	9	2	2	2	1	1	1	1	3	2	3	2	3	1	2	2	2	3	3	2	2	0	1	1	1	1	1	2
57	1	29	1	1	0	1	1	0	2	0	0	0	0	0	0	0	1	3	1	3	3	3	3	3	3	3	3	3	3	3	0	0	0	0	2	0	3
58	0	19	0	0	1	1	2	1	1	6	2	1	1	2	0	0	0	1	2	2	2	1	2	2	2	1	3	1	1	2	2	1	1	2	2	3	1
59	0	31	1	0	0	1	1	1	0	3	1	0	0	1	1	0	1	1	1	2	2	2	2	3	2	2	2	1	2	1	0	1	2	1	2	0	2
60	1	70	1	0	0	1	2	0	0	8	2	1	1	2	1	1	0	1	1	1	1	2	1	0	0	1	0	3	3	2	2	2	0	2	3	0	0
61	0	37	1	0	0	1	0	0	0	0	0	0	0	0	0	0	1	2	3	3	3	3	2	2	1	1	1	3	1	1	0	0	0	0	0	1	1
62	0	38	1	0	0	1	2	0	0	2	1	0	1	0	0	0	1	2	3	3	2	2	3	2	2	2	2	2	2	2	0	2	2	1	2	2	1
63	1	18	0	0	0	1	2	0	0	7	1	1	1	1	1	2	1	3	1	3	3	3	3	2	1	2	2	2	3	1	1	1	2	1	1	1	1
64	0	29	1	0	1	1	2	0	0	1	1	0	0	0	0	0	1	2	3	2	2	0	3	3	3	3	3	3	2	1	0	1	0	1	2	2	3
65	0	38	1	0	0	1	1	0	0	4	2	0	1	1	0	0	1	2	2	2	2	2	2	2	2	2	2	2	2	2	0	1	1	1	2	0	2
66	0	19	0	0	0	1	0	1	0	2	1	0	1	0	0	0	1	2	1	1	1	1	2	1	1	2	1	1	1	1	0	0	0	0	1	0	1
67	1	27	0	0	0	1	2	2	0	17	3	2	3	4	4	1	0	1	1	1	1	1	1	1	1	1	1	0	1	0	0	1	2	0	3	0	1
68	1	18	0	0	0	1	2	1	0	2	1	0	1	0	0	0	1	1	2	2	2	2	2	2	2	2	2	2	2	2	0	2	2	2	2	1	2
69	0	29	0	0	0	1	1	1	0	3	2	0	1	0	0	0	1	3	3	2	2	3	3	2	3	2	2	2	2	3	0	1	1	2	1	1	3
70	0	50	1	1	1	1	1	0	1	7	2	1	1	1	1	1	1	3	2	3	3	2	2	3	3	3	3	3	3	3	1	3	3	2	2	1	2
71	0	19	0	0	1	1	0	1	1	5	1	0	2	1	1	0	1	3	2	1	1	2	1	1	2	2	2	3	1	1	0	1	1	0	1	0	1
72	0	29	0	0	1	1	1	1	0	8	1	0	2	1	2	2	1	2	2	2	2	2	3	2	2	3	2	2	2	2	0	1	0	1	1	0	1
73	0	27	0	0	0	1	0	0	0	2	1	0	1	0	0	0	1	3	2	3	3	2	2	2	1	2	2	3	1	0	0	2	0	0	3	3	2
74	0	18	0	0	0	1	1	0	0	1	1	0	0	0	0	0	1	2	0	3	3	3	2	3	2	2	1	3	3	3	0	2	3	1	1	1	2
75	0	33	1	0	0	1	1	0	2	1	1	0	0	0	0	0	1	1	1	3	3	3	3	3	2	3	3	3	3	3	0	1	1	1	1	1	3
76	1	39	1	0	1	1	0	0	0	1	1	0	0	0	0	0	1	2	2	3	3	2	2	3	2	2	2	2	3	3	2	1	0	1	1	0	2
77	0	34	1	0	0	1	0	0	0	1	1	0	0	0	0	0	1	2	2	3	3	3	2	2	1	3	3	0	2	3	0	3	3	1	2	0	3
78	0	35	2	0	0	1	1	0	0	5	1	0	2	0	1	1	1	3	3	3	2	3	3	2	2	2	2	2	3	3	3	1	0	2	2	2	2
79	0	40	1	0	0	1	1	0	0	1	1	0	0	0	0	0	1	1	1	2	2	2	2	2	2	2	2	2	2	2	0	1	1	1	1	1	2
80	1	36	1	0	0	1	0	0	0	4	1	0	0	0	0	3	1	1	2	2	1	2	2	2	1	1	1	2	2	1	1	1	1	1	1	1	1
81	0	27	1	0	0	1	2	1	1	9	2	0	3	2	1	1	0	1	1	3	3	3	1	2	2	3	3	2	2	3	1	3	2	2	2	2	3
82	1	30	1	0	0	1	1	0	0	1	1	0	0	0	0	0	1	3	2	3	3	3	3	3	3	3	3	3	3	0	0	0	0	0	0	0	3
83	1	36	1	0	0	1	0	1	0	3	1	0	0	0	1	1	1	3	1	3	3	3	3	3	2	1	3	1	3	2	0	1	1	0	1	1	1
84	0	40	1	0	0	1	2	0	0	2	1	0	1	0	0	0	0	1	1	1	1	1	1	1	1	1	1	2	1	1	1	1	1	1	1	1	1
85	0	40	1	0	0	1	0	0	0	0	0	0	0	0	0	0	1	1	1	3	3	3	3	3	3	3	3	3	3	3	0	2	0	0	0	0	2
86	0	41	1	0	0	1	0	0	0	2	1	0	1	0	0	0	1	3	3	3	2	3	3	2	1	2	1	3	3	0	0	3	2	1	3	0	3
87	1	21	0	0	0	1	0	0	0	1	1	0	0	0	0	0	1	1	1	1	2	1	2	1	1	1	1	1	1	0	1	2	0	0	2	0	0
88	0	29	0	0	0	1	1	0	0	0	0	0	0	0	0	0	1	3	1	2	3	3	1	3	1	3	3	3	3	1	1	3	3	1	1	1	1
89	0	33	1	0	0	1	1	0	0	1	1	0	0	0	0	0	1	3	1	1	0	0	1	2	1	1	2	1	2	1	0	0	0	0	2	0	1
90	0	49	2	0	0	1	0	2	0	9	2	2	1	2	1	1	1	2	2	2	2	2	1	2	2	2	2	1	1	2	1	2	1	1	1	1	2
91	0	20	0	0	0	1	1	1	0	2	1	0	1	0	0	0	1	2	3	3	1	1	2	3	3	2	2	1	2	0	2	2	2	2	2	0	3
92	1	37	1	0	0	1	1	0	0	3	1	0	0	1	1	0	1	2	1	3	3	3	2	3	1	2	3	2	2	2	2	2	0	1	1	2	3
93	0	43	1	0	0	1	2	0	0	2	1	0	1	0	0	0	0	1	0	2	1	1	2	2	2	2	2	2	2	3	1	2	2	1	1	1	2
94	1	49	1	0	0	1	1	0	0	0	0	0	0	0	0	0	1	2	2	2	0	1	2	3	3	2	1	0	1	1	2	1	1	0	0	0	1
95	0	51	1	0	0	1	2	1	0	3	1	0	1	1	0	0	1	3	0	3	2	2	2	2	0	2	2	2	3	2	0	1	1	0	1	1	3
96	1	21	0	0	1	1	0	0	0	9	1	3	1	0	2	2	1	2	0	3	1	2	3	2	0	1	1	1	1	2	0	1	1	1	1	1	1
97	0	36	2	0	0	1	2	0	0	3	1	0	1	0	0	1	1	3	2	2	1	1	3	2	2	2	0	1	2	1	1	2	0	1	1	1	2
98	0	47	1	0	1	1	1	0	0	2	1	0	0	0	1	0	1	2	3	3	2	3	0	3	1	1	2	2	2	1	0	2	0	1	3	1	3
99	0	28	0	0	0	1	2	1	0	2	1	0	1	0	0	0	1	2	3	1	2	1	1	1	3	1	3	2	1	0	0	1	0	1	1	1	1
100	1	38	1	0	0	1	0	0	0	5	1	1	1	1	0	1	1	3	1	2	2	3	2	3	2	1	3	3	3	1	2	2	0	2	3	2	2
101	1	18	0	0	0	1	1	0	0	1	1	0	0	0	0	0	1	3	2	3	3	2	3	3	1	3	1	3	3	3	0	1	0	1	1	2	1
102	0	48	1	0	0	1	1	0	0	2	1	0	1	0	0	0	1	3	3	3	3	3	3	3	3	3	2	3	3	1	1	2	0	1	2	1	3
103	1	42	1	0	0	1	1	1	1	7	2	0	2	1	1	1	1	2	1	2	3	2	2	3	1	1	1	2	2	2	1	1	0	1	1	0	2
104	0	37	1	0	0	1	1	0	0	0	0	0	0	0	0	0	1	1	2	3	3	3	2	2	0	1	0	1	2	1	1	0	0	1	0	0	3
105	0	25	0	0	0	1	1	0	0	4	0	0	1	1	1	1	0	2	1	2	2	2	2	1	1	1	1	1	1	1	0	1	1	0	3	1	2
106	0	50	2	0	0	1	2	0	0	3	1	0	1	0	0	1	1	1	1	3	2	3	3	3	2	2	3	3	2	3	1	2	1	1	2	1	3
107	0	45	1	0	0	1	2	0	0	1	1	0	0	0	0	0	1	3	3	3	3	2	2	3	3	2	2	3	3	2	1	2	2	1	1	1	3
108	0	25	0	0	0	1	1	0	0	1	1	0	0	0	0	0	1	2	2	3	2	2	1	3	3	2	2	3	2	2	0	1	0	1	1	0	1
109	0	24	1	0	0	1	2	0	0	1	1	0	0	0	0	0	0	2	1	2	2	2	3	3	1	1	1	1	3	3	0	1	3	1	3	1	3
110	0	40	1	0	1	1	2	0	0	1	1	0	0	0	0	0	1	2	3	2	2	1	3	2	3	2	2	1	1	0	0	1	0	1	3	0	3
111	1	24	0	0	0	1	1	1	0	3	1	0	1	0	1	0	1	3	2	3	3	2	2	3	2	3	2	2	2	1	0	1	1	1	1	1	1
112	1	35	1	0	0	1	2	0	0	2	1	0	1	0	0	0	0	1	1	1	1	1	2	2	2	1	1	1	1	1	2	1	0	0	0	3	1
113	0	37	1	0	0	1	2	1	0	4	1	1	1	0	1	0	0	1	2	2	1	1	2	1	0	1	1	2	3	2	3	2	3	0	1	1	2
114	0	26	1	0	0	1	2	2	1	4	1	0	1	1	0	1	0	1	0	1	1	1	1	1	0	2	1	1	1	1	0	0	0	1	1	1	0
115	1	19	0	0	0	1	1	0	0	7	2	1	1	0	2	1	0	2	2	2	2	3	2	2	1	1	1	1	1	1	1	3	1	1	2	1	3
116	1	41	1	0	0	1	1	0	0	5	1	1	1	1	1	0	1	2	3	3	3	3	2	3	3	3	2	3	3	3	3	3	2	0	2	1	2
117	1	37	1	0	0	1	1	1	1	13	2	2	2	3	2	2	0	1	1	3	2	1	1	2	1	1	1	1	3	1	3	1	2	1	1	1	2
118	0	42	1	0	0	1	1	0	0	1	0	0	1	0	0	0	1	2	1	3	3	3	3	3	2	3	1	1	3	1	0	1	1	0	1	1	3
119	0	45	1	0	0	1	0	0	0	0	0	0	0	0	0	0	1	1	2	3	3	3	2	2	2	2	2	3	1	3	0	2	2	1	0	2	3
120	0	37	1	0	0	1	2	0	2	10	2	1	3	2	2	0	1	1	2	2	2	2	2	1	2	2	2	1	2	1	1	1	1	1	1	0	2
121	1	25	0	0	1	1	1	0	0	9	1	0	3	1	1	3	1	3	1	3	3	2	1	1	1	1	3	0	1	0	3	0	1	1	0	1	0
122	0	36	0	0	0	1	0	0	0	1	1	0	0	0	0	0	1	3	1	2	2	2	1	2	0	2	2	2	0	2	0	1	0	1	2	1	3
123	0	46	1	0	0	1	2	0	0	2	1	0	1	0	0	0	1	3	3	2	3	2	2	3	2	3	2	3	2	3	0	3	2	1	2	2	2
124	0	54	2	0	0	1	1	1	0	2	0	2	0	0	0	0	0	0	2	2	1	3	2	3	2	1	2	1	2	1	0	3	2	1	2	3	2
125	0	40	1	0	0	1	1	0	0	1	1	0	0	0	0	0	1	0	2	2	2	2	2	1	2	2	2	3	2	3	0	1	2	1	1	1	1
126	0	45	1	0	1	1	1	0	0	5	2	1	0	1	0	1	1	2	2	3	3	2	2	1	2	1	2	1	3	2	0	2	2	1	3	1	2
127	0	45	1	0	0	1	2	2	4	10	3	1	1	3	2	0	0	2	2	2	2	2	2	2	3	2	2	2	2	2	2	2	3	2	2	2	3
128	0	19	0	0	0	1	0	0	0	4	1	0	1	0	0	2	0	1	0	1	1	1	1	1	1	2	2	1	2	1	0	3	2	0	3	0	3
129	0	19	0	0	0	1	1	1	0	9	1	2	1	2	1	2	1	2	2	2	3	1	2	2	3	2	2	3	1	1	0	1	0	1	1	2	2
130	0	49	1	0	0	1	2	0	0	15	3	3	3	2	2	2	1	2	0	3	3	2	3	2	3	3	3	0	1	1	0	3	0	0	3	1	3
131	0	48	2	0	0	1	0	0	0	1	1	0	0	0	0	0	1	2	1	2	2	2	3	2	1	1	2	1	2	2	0	1	1	1	1	0	2
132	1	70	1	0	0	1	0	0	0	0	0	0	0	0	0	0	1	2	1	3	2	3	1	2	1	1	2	3	3	2	0	1	1	1	1	0	1
133	1	31	1	0	1	1	1	0	0	0	0	0	0	0	0	0	1	2	1	3	3	3	3	2	2	3	2	2	2	3	0	1	0	1	0	1	2
134	1	26	1	0	0	1	1	0	0	3	2	0	1	0	0	0	1	2	1	3	2	1	3	3	1	1	2	3	2	1	0	0	0	0	1	0	3
135	0	18	0	0	0	1	0	0	0	2	0	0	1	0	0	1	1	3	3	3	3	3	3	2	2	2	2	3	2	2	0	1	2	2	1	2	3
136	0	49	1	0	0	1	2	0	0	4	1	0	1	1	0	1	0	1	1	2	1	2	1	1	1	1	1	1	1	1	0	1	1	1	1	0	3
137	0	50	1	0	0	1	2	2	0	5	2	0	2	1	0	0	1	3	3	3	3	3	2	2	1	2	2	1	2	1	0	3	1	2	2	0	0
138	0	38	1	0	1	1	1	0	0	0	0	0	0	0	0	0	1	3	2	3	2	3	3	3	2	2	2	3	2	2	1	3	1	1	3	0	1
139	0	48	1	0	0	1	1	0	1	1	1	0	0	0	0	0	1	3	3	3	3	3	1	3	2	3	2	3	2	1	0	2	2	1	2	2	3
140	0	67	1	0	0	1	0	0	0	0	0	0	0	0	0	0	1	0	0	3	0	0	0	1	1	1	2	3	0	0	0	0	0	0	0	0	0
141	0	30	1	0	0	1	2	2	3	12	2	2	2	2	2	2	0	0	1	2	1	1	2	2	1	1	1	0	1	1	1	2	1	2	3	1	2
142	0	30	1	0	0	1	1	0	1	1	1	0	0	0	0	0	0	1	1	2	2	1	1	1	1	1	2	1	1	2	0	0	2	1	1	1	2
143	1	52	1	0	0	1	1	0	0	0	0	0	0	0	0	0	1	3	1	3	2	2	2	3	1	1	2	1	3	1	1	1	0	1	2	0	3
144	0	54	1	0	0	1	0	1	0	2	1	0	0	0	1	0	1	2	2	3	2	3	2	3	2	2	2	2	2	3	0	2	2	1	3	2	1
145	1	48	1	0	0	1	1	0	0	1	1	0	0	0	0	0	1	1	1	3	2	2	2	2	1	2	1	1	1	1	1	2	1	1	1	1	1
146	0	65	1	0	0	1	1	1	0	2	0	1	1	0	0	0	1	3	3	3	2	3	3	2	2	2	2	3	3	2	0	0	1	1	1	0	3
147	1	70	1	0	0	1	2	0	0	10	2	2	1	1	2	2	1	2	1	3	3	2	2	3	1	1	2	1	1	0	0	0	0	0	3	0	3
148	1	22	0	1	1	1	1	0	0	0	0	0	0	0	0	0	1	0	0	3	3	3	2	3	0	3	1	3	0	0	0	1	0	0	0	0	3
149	0	35	1	0	0	1	2	0	0	8	1	2	2	1	1	1	1	2	2	2	1	2	3	3	2	2	2	1	2	2	2	0	1	1	1	1	2
150	0	84	1	0	0	1	0	0	0	0	0	0	0	0	0	0	1	2	0	3	2	3	3	2	2	1	0	3	3	3	0	1	3	0	3	0	3
151	1	30	0	0	0	1	1	0	0	1	1	0	0	0	0	0	1	2	1	1	1	2	2	2	0	1	2	1	2	0	0	1	0	1	2	0	0
152	1	54	1	0	0	1	1	1	0	6	2	1	1	0	0	2	1	2	2	3	2	3	2	2	2	1	1	2	2	1	1	1	0	1	1	0	1
153	1	69	1	0	0	1	2	0	0	2	2	0	0	0	0	0	1	2	3	3	3	2	2	2	2	2	3	3	3	2	2	2	2	2	3	0	2
154	0	38	1	0	0	1	0	0	0	1	0	0	1	0	0	0	0	2	2	3	2	2	2	2	1	1	2	1	2	2	2	2	2	1	3	0	3
155	0	33	1	0	0	1	1	0	0	9	2	1	2	1	2	1	1	3	2	2	2	2	2	1	1	2	2	1	2	1	0	1	2	1	2	2	2
156	1	46	1	0	0	1	0	0	0	2	1	0	1	0	0	0	1	2	1	0	2	1	0	1	1	2	0	0	2	1	1	0	0	0	1	0	1
157	0	50	1	0	0	1	2	0	1	1	1	0	0	0	0	0	1	3	3	2	2	2	1	2	2	2	2	1	1	2	0	2	2	1	2	0	3
158	0	18	0	0	0	2	0	0	0	16	3	2	3	2	3	3	0	1	3	3	1	0	1	2	3	2	2	1	1	2	1	2	2	3	3	0	2
159	0	22	0	0	0	2	1	0	0	1	1	0	0	0	0	0	0	3	2	2	2	2	2	2	2	2	2	2	2	2	2	2	2	2	2	2	2
160	0	19	0	0	0	2	1	0	0	2	2	0	0	0	0	0	1	2	2	2	2	2	2	2	2	2	2	2	2	2	0	1	1	0	1	1	1
161	1	18	0	0	0	2	1	1	0	3	1	1	0	0	1	0	0	1	1	1	3	1	1	1	1	1	1	1	1	1	0	1	1	1	1	1	1
162	0	26	0	0	1	2	1	0	0	0	0	0	0	0	0	0	0	2	1	1	1	1	1	1	2	1	1	1	1	1	0	1	1	1	1	1	1
163	0	40	1	0	0	2	1	4	0	0	0	0	0	0	0	0	1	3	3	3	3	3	3	3	3	3	3	3	3	2	0	0	2	0	0	0	3
164	0	24	0	0	0	2	1	0	0	8	1	1	1	1	1	3	0	1	2	3	3	2	1	2	1	1	2	2	1	1	1	2	2	1	2	2	2
165	1	27	1	0	0	2	2	0	0	6	1	1	1	1	1	1	0	1	1	1	1	1	1	1	1	1	1	1	1	1	1	1	1	1	1	1	1
166	1	37	1	0	0	2	2	1	0	5	1	0	0	1	0	3	1	1	0	2	3	3	2	2	1	2	3	0	0	0	0	1	1	0	2	0	0
167	0	21	0	1	1	2	2	4	4	21	3	4	4	4	3	3	0	0	1	1	1	0	0	0	0	1	2	1	1	1	0	0	2	0	0	0	0
168	0	18	0	1	0	2	2	4	4	21	3	4	4	4	3	3	0	0	1	1	1	0	0	0	0	1	2	1	1	1	0	0	2	0	0	0	0
169	0	19	0	0	0	2	1	1	0	0	0	0	0	0	0	0	0	2	1	1	0	0	0	2	2	2	2	3	3	2	2	2	0	1	2	0	3
170	0	23	0	0	0	2	2	3	3	24	4	4	4	4	4	4	0	1	1	1	1	1	1	1	1	1	1	1	1	1	1	1	1	1	1	1	1
171	1	18	0	1	0	2	2	4	4	21	4	3	3	3	4	4	0	0	1	0	1	0	1	0	0	1	1	1	1	1	0	2	1	0	0	1	0
172	1	27	0	0	0	2	2	1	0	7	2	1	0	2	1	1	0	3	1	1	1	1	2	1	1	1	1	2	1	1	1	1	2	0	3	1	0
173	1	24	0	0	1	2	1	0	0	1	1	0	0	0	0	0	1	1	1	1	1	1	1	1	1	1	1	1	3	2	0	1	1	0	1	0	1
174	0	34	1	0	0	2	2	0	0	3	2	0	1	0	0	0	1	3	2	3	3	3	2	3	3	2	2	2	2	3	0	2	1	1	1	0	1
175	0	24	0	0	1	2	1	1	0	8	2	1	2	1	1	1	1	2	3	2	2	1	3	3	3	3	3	2	2	2	0	2	0	2	1	2	3
176	1	30	1	0	0	2	2	1	2	7	2	1	2	2	0	0	1	2	1	3	3	3	3	3	2	2	3	3	3	2	0	2	2	0	2	0	2
177	1	28	1	0	0	2	0	0	0	1	0	1	0	0	0	0	0	1	1	1	1	1	1	1	1	1	1	1	1	1	1	1	1	1	1	1	1
178	1	20	0	0	0	2	0	0	0	1	0	0	1	0	0	0	0	1	0	1	1	0	1	2	0	1	3	1	0	3	0	0	2	1	2	3	1
179	1	24	0	0	1	2	2	1	0	7	2	1	1	1	1	1	1	1	3	2	2	2	2	2	2	2	2	2	2	1	2	2	1	1	1	1	2
180	1	18	0	1	0	2	2	4	4	22	3	4	3	4	4	4	0	0	0	0	0	0	0	0	0	0	1	0	1	1	1	2	2	0	0	0	0
181	1	18	0	0	0	2	0	0	0	1	1	0	0	0	0	0	1	2	3	3	3	3	3	2	2	2	2	2	3	3	0	0	1	1	1	0	2
182	0	22	0	0	1	2	2	0	0	4	1	1	1	0	1	0	1	2	2	2	3	0	3	2	2	1	1	1	2	3	1	2	0	0	2	1	3
183	1	40	1	0	0	2	2	0	2	16	2	3	3	3	3	2	1	2	1	1	2	3	2	2	3	2	3	2	1	1	1	2	1	2	3	2	2
184	1	25	0	0	0	2	1	0	0	7	2	0	1	2	2	0	1	1	1	3	2	1	1	3	1	3	1	2	1	3	0	1	0	1	2	0	2
185	0	27	0	0	0	2	0	1	0	4	1	0	1	1	1	0	1	3	3	3	3	3	3	3	2	2	2	2	3	3	0	1	0	1	3	1	3
186	0	25	0	0	0	2	2	3	0	24	4	4	4	4	4	4	0	1	0	0	0	3	1	0	0	0	0	0	3	1	0	0	3	0	3	3	3
187	0	27	0	0	0	2	1	0	0	1	1	0	0	0	0	0	1	1	1	3	2	2	3	3	2	1	2	2	2	0	0	0	0	0	0	0	2
188	0	22	0	0	0	2	2	1	1	12	2	2	2	2	2	2	0	1	1	1	1	1	1	1	1	1	1	1	1	1	1	1	1	1	1	1	1
189	0	20	0	1	0	2	2	4	4	21	4	3	4	3	3	4	0	0	1	1	1	0	0	0	1	0	2	1	0	1	0	1	1	0	1	0	1
190	0	21	0	0	1	2	0	0	0	1	1	0	0	0	0	0	1	2	2	3	3	3	3	1	2	0	1	3	1	0	0	1	0	0	0	0	0
191	0	27	1	0	0	2	1	0	0	4	1	1	1	0	0	1	1	2	1	3	1	1	3	3	2	3	2	2	1	2	0	2	2	2	2	2	2
192	1	20	0	1	0	2	2	4	4	21	4	3	4	3	3	4	0	0	1	1	1	0	0	0	1	0	2	1	0	1	0	1	1	0	1	0	1
193	1	32	1	0	0	2	2	0	1	5	1	0	1	1	1	1	1	3	2	2	2	2	2	2	2	2	2	2	2	2	0	0	0	0	2	0	1
194	1	30	1	1	0	2	2	4	4	21	4	4	3	4	3	3	0	1	0	0	0	0	0	1	0	1	1	1	1	1	1	1	2	1	0	1	0
195	0	19	0	1	1	2	2	4	4	21	3	4	3	4	3	4	0	1	0	0	0	1	0	0	0	1	1	1	1	0	1	0	1	1	0	0	1
196	0	32	1	0	1	2	2	1	2	7	2	0	2	1	1	1	0	1	1	1	1	1	1	1	1	1	1	1	1	1	0	3	0	1	1	0	1
197	0	43	1	0	1	2	1	1	0	8	2	1	2	1	0	2	1	1	3	1	2	3	1	1	3	1	1	2	1	3	0	1	0	1	2	2	2
198	0	36	2	0	0	2	0	0	0	1	0	0	0	0	0	1	1	3	3	3	3	3	3	3	3	2	3	2	3	3	0	2	0	1	0	0	2
199	0	19	0	1	1	2	2	4	4	22	3	4	3	4	4	4	0	0	0	0	0	0	0	0	0	0	1	0	1	1	1	2	2	0	0	0	0
200	0	53	1	0	0	2	0	0	0	0	0	0	0	0	0	0	1	3	2	3	3	3	3	3	3	2	2	3	3	3	0	3	2	0	3	3	3
201	0	23	0	0	1	2	0	1	0	1	1	0	0	0	0	0	0	1	3	3	1	2	1	1	3	1	2	2	1	3	2	1	2	2	2	2	2
202	0	22	0	1	1	2	2	4	4	21	4	4	3	4	3	3	0	1	0	0	0	0	0	1	0	1	1	1	1	1	1	1	2	1	0	1	0
203	0	41	1	0	0	2	0	1	0	2	1	0	1	0	0	0	1	1	1	3	2	3	1	1	1	1	1	1	1	1	0	1	1	1	1	0	2
204	0	19	0	1	1	2	2	4	4	22	3	4	3	4	4	4	0	0	0	0	0	0	0	0	0	0	1	0	1	1	1	2	2	0	0	0	0
205	0	37	1	0	0	2	2	0	0	2	1	0	1	0	0	0	1	3	3	3	2	2	3	2	3	2	1	3	3	1	0	0	0	2	1	0	2
206	1	21	0	1	1	2	2	4	4	21	4	4	3	4	3	3	0	1	0	0	0	0	0	1	0	1	1	1	1	1	1	1	2	1	0	1	0
207	0	21	0	0	0	2	1	0	0	0	0	0	0	0	0	0	1	3	3	3	3	0	2	2	3	3	3	3	3	3	2	2	3	1	1	2	2
208	0	24	0	0	1	2	0	0	0	0	0	0	0	0	0	0	1	3	2	2	2	3	3	2	1	2	3	0	3	2	2	1	2	2	2	2	2
209	1	38	1	0	1	2	2	0	0	2	2	0	0	0	0	0	1	2	1	3	3	3	3	3	2	2	2	3	3	3	0	1	1	0	0	0	1
210	0	18	0	1	0	2	2	4	4	21	4	3	3	3	4	4	0	0	1	0	1	0	1	0	0	1	1	1	1	1	0	2	1	0	0	1	0
211	0	23	0	0	0	2	2	3	0	7	2	0	2	0	2	1	0	3	1	2	1	1	1	1	2	1	2	0	3	1	2	3	2	2	2	1	3
212	0	37	1	0	0	2	1	0	0	6	1	1	1	1	1	1	1	2	2	3	3	3	3	3	2	2	2	3	1	2	0	0	1	0	0	1	2
213	0	44	1	0	0	2	1	0	0	6	1	1	1	1	1	1	0	1	1	2	1	2	1	1	0	2	0	2	1	1	2	1	0	1	3	2	3
214	0	23	0	0	0	2	2	1	1	5	1	0	2	2	0	0	0	1	0	2	1	3	3	1	1	1	1	1	2	2	3	2	0	0	1	1	2
215	0	19	0	0	0	2	1	1	0	4	1	1	1	0	0	1	1	2	3	2	2	2	3	1	3	2	2	2	1	2	0	0	2	2	0	0	2
216	1	31	1	0	1	2	1	2	1	7	1	0	1	1	2	2	0	1	1	2	2	2	2	1	1	1	1	2	2	2	2	2	1	0	1	1	1
217	1	23	0	0	0	2	1	0	0	7	1	0	0	2	2	2	1	3	3	3	3	3	3	3	3	3	3	3	3	3	3	3	3	3	3	3	3
218	1	24	0	0	0	2	0	0	0	4	1	0	1	0	1	1	1	3	1	1	2	2	2	3	1	3	3	2	2	0	0	0	0	0	1	1	2
219	0	24	0	0	1	2	2	4	4	21	4	3	3	3	4	4	0	0	1	0	1	0	1	0	0	1	1	1	1	1	0	2	1	0	0	1	0
220	0	18	0	0	0	2	0	0	0	3	1	0	1	1	0	0	1	1	2	3	3	3	3	3	1	1	2	2	3	3	0	0	0	1	0	1	2
221	0	25	0	0	1	2	0	0	0	1	0	0	1	0	0	0	0	1	2	1	1	3	1	1	2	1	1	1	1	1	1	1	3	1	1	1	1
222	0	19	0	0	1	2	2	4	0	9	2	0	3	3	0	1	1	2	2	3	3	3	2	2	2	2	2	2	1	1	0	0	0	0	0	1	0
223	0	20	0	1	0	2	2	4	4	21	4	4	3	4	3	3	0	1	0	0	0	0	0	1	0	1	1	1	1	1	1	1	2	1	0	1	0
224	1	39	0	0	0	2	1	1	2	5	2	1	1	0	0	1	1	3	1	3	3	3	3	3	1	3	3	2	2	0	0	2	0	0	3	2	3
225	1	42	1	0	0	2	1	0	0	7	1	0	1	2	2	1	1	2	2	3	3	3	1	2	3	2	1	1	2	1	1	2	1	1	2	1	3
226	0	25	0	0	0	2	2	1	0	8	2	2	2	0	2	0	1	3	2	3	2	2	3	2	2	2	2	3	3	2	1	2	2	0	1	1	2
227	1	32	1	0	0	2	1	1	0	4	1	0	1	0	0	2	0	0	1	2	2	2	2	2	1	2	1	0	1	2	1	3	1	1	3	1	2
228	1	43	1	0	0	2	0	0	0	1	1	0	0	0	0	0	1	3	1	3	3	3	3	3	3	3	3	3	3	1	2	2	1	1	1	0	2
229	0	23	1	0	0	2	2	0	0	3	2	0	1	0	0	0	1	1	3	2	3	3	3	3	1	3	3	2	3	2	0	0	1	0	1	0	1
230	0	27	1	0	0	2	1	0	0	1	0	0	1	0	0	0	1	1	3	3	3	3	3	2	3	1	1	0	1	2	0	1	0	0	1	1	3
231	1	30	1	0	0	2	1	0	0	6	1	0	2	1	2	0	1	2	2	3	1	2	1	2	2	2	2	3	1	2	1	1	1	1	1	0	2
232	0	24	0	0	1	2	2	3	0	19	3	3	4	3	3	3	0	2	0	2	0	1	1	1	0	1	1	3	2	2	2	2	1	0	1	3	3
233	0	30	1	0	0	2	2	3	3	12	2	2	2	2	2	2	1	2	2	1	2	1	2	2	2	2	2	2	2	2	0	1	0	2	2	1	3
234	1	20	0	0	1	2	1	0	0	0	0	0	0	0	0	0	1	1	2	2	2	1	1	2	1	2	2	2	1	1	0	0	0	1	1	1	1
235	0	20	0	1	1	2	2	1	1	5	2	1	1	0	0	1	1	3	2	2	2	2	1	1	0	1	0	1	2	3	0	0	0	0	1	0	3
236	1	26	0	0	0	2	0	1	0	10	2	1	0	2	2	3	1	2	1	3	3	2	1	3	1	1	2	2	2	2	0	1	0	0	2	1	2
237	1	18	0	0	0	2	0	0	0	7	1	2	1	1	1	1	1	0	2	1	2	3	3	3	1	1	2	3	3	2	0	3	0	1	1	1	2
238	0	24	1	0	0	2	1	0	0	0	0	0	0	0	0	0	1	2	3	2	2	2	1	1	1	2	2	1	1	2	0	0	1	0	0	2	2
239	0	18	0	0	0	2	2	2	0	2	0	0	1	1	0	0	1	2	2	2	2	2	2	3	2	3	3	3	3	3	0	0	0	1	0	0	2
240	0	33	1	0	0	2	1	1	0	5	1	1	2	0	1	0	1	2	2	3	2	2	2	2	2	2	2	1	2	3	0	1	0	1	2	1	2
241	0	20	0	0	1	2	2	1	0	3	2	0	1	0	0	0	1	3	2	3	3	3	3	3	1	3	2	3	1	2	0	0	0	0	2	0	3
242	0	19	0	0	0	2	1	0	0	0	0	0	0	0	0	0	1	2	3	3	0	3	1	2	2	3	2	3	3	2	0	0	3	2	2	2	2
243	0	47	1	0	0	2	0	0	0	2	2	0	0	0	0	0	1	1	1	3	3	0	3	3	1	1	1	3	3	3	2	2	2	0	0	0	3
244	0	36	1	0	0	2	1	0	0	1	1	0	0	0	0	0	1	1	1	2	3	3	2	1	1	2	2	2	2	3	0	1	0	0	0	0	2
245	0	38	1	0	0	2	1	0	0	0	0	0	0	0	0	0	1	3	3	3	3	3	2	2	2	3	3	3	3	2	0	0	1	1	1	1	2
246	0	21	0	1	0	2	2	4	4	21	4	3	3	3	4	4	0	0	1	0	1	0	1	0	0	1	1	1	1	1	0	2	1	0	0	1	0
247	0	34	1	0	0	2	1	1	0	1	1	0	0	0	0	0	1	3	1	3	3	3	3	3	0	3	0	3	3	3	0	3	1	0	3	0	3
248	0	19	0	0	0	2	1	0	0	4	1	0	1	0	1	1	1	1	1	3	3	2	2	2	2	2	2	2	2	2	1	1	1	1	2	3	2
249	0	41	1	0	0	2	2	0	1	8	2	1	2	2	1	0	1	1	1	3	3	2	3	3	1	2	1	1	1	1	0	1	0	0	0	1	1
250	0	25	0	0	0	2	1	0	0	0	0	0	0	0	0	0	1	2	3	3	3	3	3	3	3	3	3	3	3	3	0	3	1	0	2	0	3
251	0	18	0	0	1	2	1	1	0	1	1	0	0	0	0	0	1	3	2	3	3	3	1	2	2	2	2	3	1	1	1	1	0	1	2	0	3
252	0	48	1	0	0	2	2	0	1	10	2	2	2	2	1	1	1	3	1	3	3	3	2	3	1	3	2	2	1	2	2	2	2	2	3	0	2
253	1	19	0	0	1	2	2	4	4	21	3	4	3	4	3	4	0	1	0	0	0	1	0	0	0	1	1	1	1	0	1	0	1	1	0	0	1
254	1	22	0	1	0	2	2	4	4	22	3	4	3	4	4	4	0	0	0	0	0	0	0	0	0	0	1	0	1	1	1	2	2	0	0	0	0
255	0	38	1	0	0	2	1	1	0	4	1	1	1	0	1	0	1	2	0	3	3	3	2	2	1	2	2	3	2	3	0	1	1	0	1	0	2
256	0	39	2	0	0	2	1	0	0	1	1	0	0	0	0	0	1	3	2	3	3	3	3	3	2	2	2	1	2	0	0	1	1	1	1	1	3
257	0	21	0	0	0	2	1	1	0	0	0	0	0	0	0	0	1	0	1	2	2	2	1	2	2	2	2	2	2	2	0	1	0	0	0	0	2
258	0	23	0	0	0	2	2	1	0	0	0	0	0	0	0	0	1	1	3	3	3	2	1	1	2	2	2	3	2	2	0	1	0	0	0	1	2
259	0	30	0	0	0	2	0	0	0	6	2	0	2	1	1	0	1	3	1	3	3	3	3	2	3	3	3	1	3	1	0	0	0	1	1	1	3
260	0	44	1	0	0	2	1	0	0	1	1	0	0	0	0	0	1	3	3	3	3	3	3	3	3	3	3	3	3	3	0	2	2	1	2	1	3
261	0	39	2	0	1	2	1	1	0	6	1	1	1	1	1	1	1	2	1	3	3	2	2	3	1	2	1	3	2	1	0	1	0	0	1	0	2
262	1	31	1	0	0	2	1	0	0	4	1	0	1	0	1	1	1	2	2	3	3	1	1	1	3	1	2	3	2	1	1	1	2	1	1	1	2
263	0	24	1	0	0	2	2	1	2	12	2	1	2	3	2	2	0	1	2	2	2	1	1	2	2	2	2	2	2	2	0	3	1	2	3	3	1
264	1	18	0	1	0	2	2	4	4	22	3	4	3	4	4	4	0	0	0	0	0	0	0	0	0	0	1	0	1	1	1	2	2	0	0	0	0
265	0	38	1	0	0	2	1	0	0	2	1	0	1	0	0	0	1	3	3	3	3	2	1	3	3	2	2	2	2	2	0	3	0	0	2	0	1
266	0	20	0	1	0	2	2	4	4	21	4	3	4	3	3	4	0	0	1	1	1	0	0	0	1	0	2	1	0	1	0	1	1	0	1	0	1
267	0	26	1	0	0	2	2	1	0	5	2	0	2	1	0	0	1	2	3	2	3	2	2	1	3	2	3	2	1	2	0	1	0	1	2	0	2
268	0	18	0	1	0	2	0	0	0	3	2	0	1	0	0	0	1	1	1	3	3	3	2	1	2	2	1	1	1	3	0	1	2	1	1	0	2
269	0	19	0	0	0	2	1	1	0	2	1	0	0	0	0	1	0	2	0	1	1	3	2	2	0	2	2	0	1	2	0	1	0	0	2	3	2
270	1	18	0	1	0	2	2	4	4	21	3	4	3	4	3	4	0	1	0	0	0	1	0	0	0	1	1	1	1	0	1	0	1	1	0	0	1
271	0	24	1	0	0	2	2	0	0	6	2	2	2	0	0	0	1	1	3	2	1	3	3	3	2	1	1	2	0	3	1	1	2	2	2	1	1
272	0	18	0	1	0	2	2	4	4	21	4	3	3	3	4	4	0	0	1	0	1	0	1	0	0	1	1	1	1	1	0	2	1	0	0	1	0
273	0	21	0	0	0	2	2	1	0	5	2	0	1	1	1	0	1	2	3	2	3	2	2	2	3	2	2	2	3	1	0	0	1	1	0	0	2
274	0	21	0	1	1	2	2	4	4	21	4	4	3	4	3	3	0	1	0	0	0	0	0	1	0	1	1	1	1	1	1	1	2	1	0	1	0
275	0	29	1	0	0	2	1	0	0	2	1	0	1	0	0	0	1	2	2	3	3	3	2	3	2	2	2	2	3	1	0	1	1	0	1	1	1
276	0	19	0	0	0	2	1	1	0	3	1	1	1	0	0	0	1	3	1	3	2	3	3	3	3	2	2	3	2	1	0	1	0	0	1	1	2
277	0	39	1	0	1	2	0	0	0	0	0	0	0	0	0	0	1	1	1	1	3	2	0	2	2	2	2	3	0	1	0	1	0	0	0	0	2
278	1	31	1	0	0	2	1	0	0	6	1	0	1	1	2	1	1	3	2	3	3	2	2	2	1	2	2	2	2	3	2	2	1	2	2	1	3
279	1	52	1	0	0	2	0	0	0	2	1	0	1	0	0	0	1	2	2	3	2	3	3	3	2	2	2	2	2	1	2	1	0	0	0	0	1
280	0	22	0	1	1	2	2	0	0	3	1	0	1	0	1	0	1	1	3	3	3	3	2	2	3	2	3	3	3	3	1	1	1	3	2	2	3
281	0	23	0	0	0	2	1	0	0	1	1	0	0	0	0	0	1	2	2	2	2	2	1	2	1	1	2	2	1	1	1	0	0	0	0	0	1
282	0	22	0	0	0	2	2	0	0	6	1	0	0	1	2	2	1	1	0	3	1	1	1	1	2	3	3	2	2	3	0	0	0	0	1	0	3
283	0	32	0	0	0	2	1	0	0	1	1	0	0	0	0	0	1	3	3	3	3	3	2	2	2	2	2	2	2	1	0	0	0	0	3	0	2
284	0	35	1	1	1	2	2	0	0	2	1	0	1	0	0	0	1	1	1	3	1	3	3	2	1	2	2	1	3	1	0	0	0	1	0	0	1
285	0	20	0	1	0	2	2	4	4	21	4	3	3	3	4	4	0	1	0	0	0	0	0	1	0	0	1	0	0	1	1	2	1	0	0	1	1
286	0	52	1	0	0	2	1	0	0	5	1	0	1	1	1	1	1	2	2	3	3	3	3	3	2	2	2	2	2	1	1	3	1	1	3	1	3
287	0	19	0	0	0	2	1	1	1	6	1	0	1	0	1	3	1	3	3	2	3	1	1	2	3	3	1	3	3	3	0	1	1	0	0	0	3
288	0	25	0	0	0	2	1	1	0	4	1	1	1	1	0	0	1	3	2	3	3	2	3	3	2	2	3	2	3	2	1	2	0	0	1	0	1
289	0	51	1	0	0	2	1	0	0	3	2	0	1	0	0	0	1	0	1	3	1	3	2	3	1	2	3	3	2	3	0	1	1	1	1	1	2
290	1	19	0	1	0	2	2	4	4	22	3	4	3	4	4	4	0	0	0	0	0	0	0	0	0	0	1	0	1	1	1	2	2	0	0	0	0
291	0	33	0	1	1	2	0	0	0	2	1	0	1	0	0	0	1	2	2	3	3	2	3	3	1	3	3	3	1	3	1	1	0	0	1	1	1
292	0	39	1	0	0	2	2	0	0	2	1	0	1	0	0	0	1	3	3	3	3	3	3	3	3	3	3	3	3	3	0	1	2	1	1	1	3
293	0	30	1	0	0	2	2	1	0	12	2	1	2	3	1	3	1	3	1	2	1	1	3	3	1	1	1	3	1	1	1	1	1	0	0	0	0
294	1	19	0	1	1	2	2	4	4	21	4	4	3	4	3	3	0	1	0	0	0	0	0	1	0	1	1	1	1	1	1	1	2	1	0	1	0
295	0	45	1	1	1	2	2	4	4	21	3	4	4	4	3	3	0	0	1	1	1	0	0	0	0	1	2	1	1	1	0	0	2	0	0	0	0
296	0	47	1	0	0	2	0	0	0	3	2	0	1	0	0	0	1	3	3	3	3	2	3	3	3	3	3	1	2	3	1	1	0	0	1	1	1
297	1	23	0	0	0	2	1	0	0	7	2	1	1	1	1	1	1	1	1	1	1	1	2	1	1	2	1	0	3	1	1	0	1	0	1	2	0
298	0	27	1	1	0	2	2	4	4	21	3	4	3	4	3	4	0	1	0	0	0	1	0	0	0	1	1	1	1	0	1	0	1	1	0	0	1
299	1	35	0	0	0	2	0	0	0	1	1	0	0	0	0	0	1	3	3	3	3	2	2	3	3	3	3	3	3	3	1	0	0	1	0	0	1
300	1	30	0	0	0	2	0	0	0	3	0	0	3	0	0	0	1	2	2	2	2	2	2	2	1	2	2	2	2	2	2	2	0	0	0	1	0
301	0	18	0	0	1	2	1	1	0	3	1	1	1	0	0	0	1	2	3	2	2	2	1	2	2	3	2	1	2	3	0	1	0	0	0	0	3
302	0	19	0	1	1	2	2	4	4	21	4	3	3	3	4	4	0	0	1	0	1	0	1	0	0	1	1	1	1	1	0	2	1	0	0	1	0
303	1	37	1	0	1	2	1	0	0	2	0	0	1	0	0	1	1	3	2	3	1	3	2	2	1	1	1	2	0	2	1	2	0	0	1	1	1
304	0	29	1	0	0	2	1	0	0	3	1	0	1	0	0	1	1	2	2	3	3	2	1	3	3	2	3	3	3	3	2	2	1	1	1	1	2
305	0	30	0	0	0	2	1	0	0	5	0	1	1	1	1	1	0	1	1	1	1	1	1	2	2	1	1	1	2	2	0	1	1	0	2	1	1
306	0	42	1	0	0	2	0	0	0	0	0	0	0	0	0	0	1	2	3	3	3	3	1	3	1	2	2	2	2	3	1	1	1	0	1	0	2
307	0	18	0	1	0	2	2	1	1	6	2	0	2	0	1	1	1	2	1	2	2	2	2	1	2	1	2	1	2	2	0	1	1	1	2	1	1
308	0	19	0	0	1	2	2	0	1	4	2	0	2	0	0	0	1	1	2	3	2	3	2	1	2	2	2	2	3	3	1	1	2	1	1	0	3
309	0	24	0	1	0	2	0	0	0	2	1	0	1	0	0	0	1	1	1	2	2	2	2	2	2	2	2	2	0	1	0	1	1	1	1	1	2
310	0	18	0	0	0	2	1	0	0	4	2	0	1	0	0	1	1	2	1	2	3	3	2	2	1	3	2	1	2	2	0	1	1	0	1	0	2
311	1	37	1	0	0	2	1	0	0	0	0	0	0	0	0	0	1	2	2	2	2	2	2	3	1	2	2	1	3	1	0	1	0	2	0	0	0
312	1	19	0	1	1	2	1	1	0	5	0	1	1	1	1	1	1	3	3	3	2	1	2	2	3	1	2	3	1	2	3	0	0	0	1	1	1
313	0	32	1	0	0	2	2	0	0	4	1	1	1	1	0	0	0	0	0	3	3	3	2	2	0	1	2	1	2	2	2	2	2	1	2	2	3
314	0	32	1	0	0	2	1	0	0	3	1	0	1	0	0	1	0	2	2	1	2	1	1	1	1	2	1	2	1	1	1	1	1	1	1	1	3
315	1	23	0	0	0	2	0	0	0	0	0	0	0	0	0	0	1	1	1	3	1	3	3	2	1	3	3	3	3	0	0	1	0	0	0	0	1
316	1	33	1	0	1	2	1	1	0	6	2	0	1	1	0	2	1	3	2	3	2	3	2	2	2	2	2	2	3	1	0	3	2	0	1	1	2
317	0	34	1	0	0	2	1	0	0	0	0	0	0	0	0	0	1	0	2	3	3	3	2	3	3	2	2	3	2	2	0	1	0	0	1	0	2
318	0	40	1	0	0	2	1	0	0	2	0	0	1	1	0	0	1	3	1	3	3	3	2	3	1	2	2	3	1	1	0	2	0	0	1	1	2
319	0	29	1	0	0	2	1	0	0	1	1	0	0	0	0	0	1	2	3	3	3	2	3	2	2	2	2	2	2	2	0	2	0	0	2	0	2
320	0	35	1	0	0	2	2	2	2	8	2	1	2	1	0	2	1	2	1	1	1	1	3	1	0	1	1	1	1	1	0	1	0	0	1	0	1
321	1	26	0	0	0	2	1	0	0	3	1	2	0	0	0	0	1	2	2	3	2	3	2	3	2	1	1	3	3	0	0	0	0	1	1	0	1
322	0	18	0	0	0	2	2	1	0	2	0	0	1	0	1	0	1	3	3	2	1	1	1	2	2	1	1	0	3	1	0	1	1	1	1	1	1
323	0	36	1	0	0	2	1	1	0	2	1	0	1	0	0	0	1	1	1	3	3	3	2	3	1	2	2	1	1	2	0	1	0	1	0	0	3
324	1	28	1	0	0	2	0	0	0	1	1	0	0	0	0	0	1	1	2	3	1	3	3	3	2	2	3	3	3	3	1	1	1	1	1	1	1
325	0	36	1	0	0	2	2	3	3	9	3	1	2	1	1	1	0	1	2	3	1	2	2	1	1	2	1	1	2	1	0	3	2	2	2	2	3
326	0	40	1	0	0	2	1	0	0	0	0	0	0	0	0	0	1	3	2	1	2	2	3	3	3	3	3	3	3	3	2	2	1	0	3	0	1
327	0	39	1	0	0	2	2	0	0	3	1	0	1	0	1	0	1	3	3	3	3	3	3	3	3	3	3	3	3	3	0	1	0	0	2	0	3
328	1	49	1	0	0	2	0	0	0	5	1	1	1	0	1	1	1	3	1	3	3	3	3	3	2	2	1	2	3	2	0	3	2	0	3	1	1
329	1	26	0	0	0	2	1	0	0	3	1	0	0	0	0	2	1	3	1	3	3	1	3	3	1	2	1	3	2	1	1	1	1	0	2	1	2
330	1	30	1	0	0	2	1	0	0	0	0	0	0	0	0	0	1	1	2	3	3	3	2	2	2	2	2	1	2	1	0	1	1	1	2	0	1
331	0	25	0	0	0	2	2	1	0	7	1	1	2	1	0	2	1	2	2	2	2	2	1	2	1	1	2	1	1	3	1	1	1	0	1	1	2
332	0	19	0	1	0	2	2	4	4	21	4	3	3	3	4	4	0	1	0	0	0	0	0	1	0	0	1	0	0	1	1	2	1	0	0	1	1
333	0	29	1	0	1	2	2	1	2	5	2	1	1	0	1	0	1	2	3	2	2	2	3	2	1	1	3	2	2	2	0	2	1	1	2	0	3
334	0	66	1	0	0	2	0	1	0	6	1	1	2	1	1	0	0	3	3	2	2	1	2	1	1	2	1	2	3	1	1	3	2	2	3	2	3
335	1	47	1	0	0	2	2	0	0	0	0	0	0	0	0	0	1	1	3	3	3	3	3	3	2	2	1	1	2	1	1	2	1	1	2	2	2
336	1	25	0	0	0	2	2	0	0	3	2	0	1	0	0	0	1	1	1	3	3	3	2	3	2	2	2	3	2	2	0	1	0	1	0	0	1
337	1	25	0	0	0	2	2	1	0	3	1	0	1	0	0	1	1	3	3	3	2	2	3	3	1	1	1	3	1	1	0	0	1	1	3	1	1
338	1	23	0	0	0	2	0	0	0	0	0	0	0	0	0	0	1	2	3	2	2	2	3	3	3	2	3	3	3	2	0	2	1	0	2	0	2
339	1	26	0	0	0	2	2	0	0	4	1	0	1	1	1	0	1	2	1	2	2	2	2	1	3	2	2	2	2	2	2	1	1	2	1	1	2
340	1	18	0	0	0	2	1	1	0	6	2	0	1	1	1	1	1	3	3	3	3	2	2	2	1	1	2	3	3	2	0	2	0	0	1	1	3
341	0	29	0	0	0	2	1	1	0	2	1	0	0	0	0	1	1	3	3	3	3	3	3	3	3	3	3	2	3	2	1	1	0	1	0	1	2
342	0	23	0	0	1	2	1	0	0	2	1	0	0	1	0	0	1	2	2	2	2	2	2	2	1	2	2	2	2	3	0	1	2	1	1	1	2
343	1	33	1	0	0	2	1	0	0	2	1	0	1	0	0	0	0	2	1	3	2	1	2	1	2	1	3	1	2	2	3	2	3	1	1	1	1
344	0	18	0	1	0	2	2	4	4	21	3	4	3	4	3	4	0	1	0	0	0	1	0	0	0	1	1	1	1	0	1	0	1	1	0	0	1
345	1	37	1	0	0	2	1	0	0	5	1	1	2	0	0	1	1	2	3	2	3	3	2	3	3	3	2	3	3	1	3	2	2	0	2	1	3
346	0	52	1	0	0	2	2	2	0	9	2	1	1	1	2	2	0	1	1	2	2	2	2	2	2	2	2	2	2	2	0	3	2	2	3	2	2
347	1	32	0	1	1	2	0	0	0	0	0	0	0	0	0	0	1	3	1	3	3	2	3	3	1	2	2	3	3	2	0	3	2	1	3	0	1
348	1	26	0	0	0	2	1	0	0	0	0	0	0	0	0	0	1	2	2	3	3	3	2	3	2	2	2	3	2	2	0	1	1	1	1	1	2
349	0	36	1	0	0	2	2	0	0	7	2	0	2	1	1	1	1	2	2	3	3	2	3	2	2	2	3	3	2	2	1	2	2	1	1	0	1
350	0	18	0	1	0	2	2	4	4	21	4	3	4	3	3	4	0	0	1	1	1	0	0	0	1	0	2	1	0	1	0	1	1	0	1	0	1
351	0	33	1	0	0	2	1	1	1	2	1	0	1	0	0	0	1	2	3	3	3	3	3	2	2	1	2	1	2	2	0	2	0	1	2	2	3
352	0	44	1	0	0	2	0	1	0	2	1	0	1	0	0	0	1	3	3	3	3	3	3	3	2	3	2	3	3	2	0	1	2	1	1	1	3
353	0	19	0	1	0	2	2	4	4	22	3	4	3	4	4	4	0	0	0	0	0	0	0	0	0	0	1	0	1	1	1	2	2	0	0	0	0
354	0	28	0	0	1	2	1	0	0	5	1	1	1	0	0	2	1	3	2	3	3	3	2	3	0	3	2	3	2	1	2	2	3	2	1	2	3
355	0	28	1	0	1	2	2	2	3	8	2	0	2	2	1	1	0	1	2	3	2	2	2	2	2	2	2	2	2	2	1	2	2	2	2	2	2
356	0	19	0	1	1	2	1	1	0	4	1	0	1	1	1	0	1	2	2	3	3	1	3	2	2	2	2	2	3	1	3	1	1	0	0	0	2
357	0	25	0	0	0	2	1	0	0	0	0	0	0	0	0	0	1	2	3	1	2	2	2	2	2	2	2	2	2	2	0	0	1	1	1	0	1
358	1	36	2	0	0	2	1	0	0	0	0	0	0	0	0	0	1	0	0	2	1	3	3	1	0	3	0	3	3	0	0	3	0	0	3	1	0
359	0	18	0	0	0	2	2	2	0	7	2	1	3	0	1	0	0	3	3	1	1	1	2	1	2	1	2	3	1	1	1	2	1	2	3	2	1
360	1	22	0	0	0	2	0	0	0	6	1	1	1	1	1	1	1	3	3	3	3	3	1	3	3	2	2	1	3	2	1	1	1	1	1	1	2
361	1	46	1	0	0	2	1	0	0	5	0	0	2	1	2	0	1	1	0	2	2	3	1	2	1	2	2	1	3	2	1	2	0	0	3	0	2
362	0	40	1	0	0	2	1	1	1	5	1	0	1	1	1	1	1	2	1	3	2	2	3	1	0	1	1	3	2	2	1	1	1	1	3	0	3
363	0	26	1	0	0	2	1	0	0	5	2	0	0	0	0	3	1	3	3	1	1	2	3	2	3	3	3	1	3	3	0	2	0	1	2	0	3
364	0	34	0	0	1	2	2	0	0	2	1	0	1	0	0	0	0	1	1	1	1	3	1	2	1	1	1	1	1	2	0	3	1	0	3	0	1
365	0	23	0	1	0	2	2	4	4	21	4	3	3	3	4	4	0	0	1	0	1	0	1	0	0	1	1	1	1	1	0	2	1	0	0	1	0
366	1	48	1	0	0	2	1	0	0	1	1	0	0	0	0	0	1	1	1	3	0	3	2	2	1	2	1	3	2	1	2	1	0	0	1	0	1
367	0	48	1	0	0	2	1	1	0	4	1	0	1	1	1	0	0	1	2	3	3	3	2	2	2	1	1	1	1	3	0	2	2	1	1	2	3
368	1	20	0	1	0	2	2	4	4	21	3	4	3	4	3	4	0	1	0	0	0	1	0	0	0	1	1	1	1	0	1	0	1	1	0	0	1
369	0	32	1	0	1	2	1	0	0	2	1	0	1	0	0	0	1	2	2	3	3	3	2	2	2	2	2	2	2	1	0	2	1	1	0	1	1
370	0	50	1	0	0	2	2	0	1	2	1	0	0	1	0	0	1	2	2	3	2	3	2	2	2	2	2	2	1	1	0	1	0	0	2	1	2
371	0	31	1	0	0	2	2	0	0	5	1	0	1	0	1	2	1	1	1	3	2	2	2	3	1	2	2	1	3	2	0	3	1	1	1	1	3
372	0	36	1	0	0	2	2	4	4	21	4	3	4	3	3	4	0	0	1	1	1	0	0	0	1	0	2	1	0	1	0	1	1	0	1	0	1
373	0	44	1	0	0	2	0	2	0	10	2	3	2	1	1	1	1	1	2	2	2	1	2	2	2	2	2	1	1	1	0	1	1	1	2	1	1
374	0	28	1	1	0	2	1	0	0	0	0	0	0	0	0	0	1	1	1	3	2	3	2	2	1	2	2	3	2	1	0	0	0	0	0	0	2
375	0	39	1	0	0	2	1	0	0	3	2	0	1	0	0	0	1	2	2	1	2	2	1	1	1	1	1	2	1	1	0	2	0	1	1	1	2
376	0	24	0	0	0	2	1	1	0	2	1	0	1	0	0	0	1	3	3	2	3	1	2	1	2	2	2	2	0	3	0	3	2	1	2	0	3
377	1	39	1	0	0	2	2	3	0	0	0	0	0	0	0	0	1	2	1	3	3	3	3	3	0	3	3	0	3	0	3	3	0	0	3	3	3
378	0	37	1	0	0	2	2	1	2	5	1	0	1	1	2	0	1	2	1	2	2	2	3	2	2	3	2	2	3	2	1	1	2	1	1	2	2
379	0	30	1	0	0	2	2	0	2	4	2	0	0	1	1	0	0	2	1	2	2	1	2	1	2	1	2	1	1	1	1	2	1	1	2	2	2
380	0	18	0	1	0	2	2	4	4	21	4	3	3	3	4	4	0	0	1	0	1	0	1	0	0	1	1	1	1	1	0	2	1	0	0	1	0
381	0	48	1	0	0	2	2	0	0	6	2	1	1	1	0	1	1	3	2	3	3	3	2	3	2	2	2	1	3	2	0	1	1	1	1	2	2
382	0	35	1	0	0	2	1	0	0	2	1	0	1	0	0	0	1	1	1	3	2	2	3	2	1	2	2	1	2	2	0	0	0	0	0	0	1
383	1	40	1	0	0	2	2	1	1	7	2	1	1	1	1	1	1	3	2	3	3	3	3	3	1	2	2	2	3	2	1	2	2	1	1	1	2
384	1	38	1	0	0	2	2	4	4	21	4	3	3	3	4	4	0	1	0	0	0	0	0	1	0	0	1	0	0	1	1	2	1	0	0	1	1
385	0	28	1	0	0	2	1	0	0	1	1	0	0	0	0	0	1	1	0	3	3	3	3	3	3	3	3	2	3	2	2	3	3	1	2	3	2
386	0	46	1	0	0	2	0	0	0	1	0	0	0	0	1	0	1	3	1	2	3	2	3	3	0	1	2	2	2	2	1	1	0	1	0	0	1
387	1	32	1	0	1	2	2	0	0	2	1	0	1	0	0	0	1	3	2	3	1	3	1	1	3	2	3	3	2	2	2	3	1	2	2	2	3
388	0	29	0	0	0	2	0	0	0	1	0	0	0	0	1	0	1	3	3	3	3	3	3	3	3	3	3	3	3	1	1	1	1	1	2	1	3
389	0	19	0	1	0	2	2	4	4	21	3	4	4	4	3	3	0	0	1	1	1	0	0	0	0	1	2	1	1	1	0	0	2	0	0	0	0
390	0	19	0	0	0	2	0	1	0	4	1	0	1	1	1	0	1	2	1	2	2	2	1	2	3	3	2	2	3	3	0	1	2	1	1	1	2
391	1	27	0	1	1	2	2	4	4	21	4	3	4	3	3	4	0	0	1	1	1	0	0	0	1	0	2	1	0	1	0	1	1	0	1	0	1
392	1	34	1	0	0	2	2	1	0	6	2	0	1	1	1	1	1	2	2	3	3	2	1	3	2	2	2	2	3	2	1	2	1	0	1	0	1
393	1	53	1	0	0	2	2	0	0	3	1	0	1	0	0	1	1	3	1	3	3	3	2	3	1	1	2	3	2	2	0	1	0	0	2	0	2
394	0	21	0	1	0	2	2	4	4	21	4	3	3	3	4	4	0	1	0	0	0	0	0	1	0	0	1	0	0	1	1	2	1	0	0	1	1
395	1	50	1	0	1	2	1	0	1	1	1	0	0	0	0	0	0	1	2	2	0	2	1	1	1	1	1	1	1	1	1	1	1	1	1	1	1
396	0	40	1	0	0	2	1	0	0	2	1	0	1	0	0	0	1	2	1	2	2	3	1	1	2	2	2	2	1	1	0	1	1	1	1	0	1
397	0	25	1	0	0	2	1	1	0	3	2	1	0	0	0	0	1	1	1	2	1	1	3	1	1	1	1	0	1	0	0	1	0	1	1	0	0
398	1	50	1	0	0	2	1	0	0	9	1	2	2	2	1	1	1	1	1	3	1	1	3	1	3	1	1	1	2	1	2	1	1	1	1	1	1
399	0	41	2	0	0	2	2	0	1	6	2	0	1	1	1	1	1	3	1	1	1	2	1	1	0	2	3	1	3	1	1	2	1	1	1	1	2
400	0	20	0	1	1	2	2	4	4	21	3	4	3	4	3	4	0	1	0	0	0	1	0	0	0	1	1	1	1	0	1	0	1	1	0	0	1
401	0	40	1	0	1	2	2	1	1	11	1	2	2	2	2	2	0	1	1	2	2	2	2	2	2	2	2	1	2	2	0	3	2	1	3	2	2
402	1	34	1	0	0	2	1	1	0	5	1	0	1	1	1	1	1	2	2	3	1	2	3	2	1	2	2	1	2	1	1	2	0	1	2	0	2
403	0	25	0	1	1	2	2	4	4	21	4	4	3	4	3	3	0	1	0	0	0	0	0	1	0	1	1	1	1	1	1	1	2	1	0	1	0
404	0	39	1	0	0	2	1	0	0	2	1	0	1	0	0	0	1	3	1	3	2	2	2	2	2	2	3	3	3	1	0	1	0	1	1	0	0
405	0	25	0	1	0	2	2	0	0	6	1	1	1	1	0	2	1	1	2	1	1	2	1	2	1	1	1	2	2	0	0	0	1	0	1	1	1
406	0	32	1	0	0	2	2	2	2	10	2	2	2	2	2	0	1	1	2	2	2	2	2	3	3	2	3	2	2	1	1	2	2	2	1	2	2
407	0	34	1	0	1	2	2	1	0	5	1	0	2	1	0	1	1	2	3	2	3	1	3	3	3	3	3	2	2	3	0	0	0	0	2	0	0
408	0	49	1	0	0	2	2	1	1	12	2	2	2	2	2	2	0	1	0	1	2	1	1	1	0	2	2	1	2	1	1	1	2	1	2	1	2
409	0	30	1	0	0	2	1	0	0	3	1	0	1	0	0	1	1	2	2	3	3	2	2	2	1	2	2	2	2	2	1	1	0	0	2	0	3
410	1	33	1	0	0	2	2	1	0	9	2	1	2	2	1	1	0	1	2	2	1	3	2	1	1	1	2	0	3	1	0	1	2	1	2	2	2
411	0	19	0	0	0	2	1	1	0	2	1	0	1	0	0	0	1	2	2	3	3	3	2	2	3	2	2	1	2	2	0	1	2	2	2	1	2
412	0	20	0	1	0	2	2	4	4	21	4	3	4	3	3	4	0	0	1	1	1	0	0	0	1	0	2	1	0	1	0	1	1	0	1	0	1
413	0	33	2	0	0	2	2	3	2	7	3	0	2	1	1	0	1	3	3	2	3	1	3	3	3	3	3	3	3	3	3	3	1	1	1	2	3
414	0	19	0	1	0	2	2	4	4	21	3	4	3	4	3	4	0	1	0	0	0	1	0	0	0	1	1	1	1	0	1	0	1	1	0	0	1
415	0	49	1	0	0	2	2	1	1	11	2	1	2	2	2	2	0	3	3	2	1	1	1	1	1	1	2	2	3	1	3	2	2	2	2	1	1
416	1	18	0	1	0	2	2	4	4	21	4	3	3	3	4	4	0	0	1	0	1	0	1	0	0	1	1	1	1	1	0	2	1	0	0	1	0
417	0	25	0	0	1	2	1	0	0	2	1	0	1	0	0	0	1	3	3	3	3	3	3	3	2	3	3	3	3	3	0	1	0	1	1	1	3
418	1	31	1	0	0	2	2	0	0	2	1	0	1	0	0	0	1	3	3	3	3	3	3	2	3	2	3	2	3	2	0	0	0	0	1	1	2
419	0	42	1	0	0	2	1	0	0	2	1	0	1	0	0	0	1	3	3	3	3	3	3	2	3	3	3	3	2	3	1	3	1	0	2	0	3
420	0	30	1	0	0	2	2	0	0	0	0	0	0	0	0	0	1	1	1	2	2	2	2	2	1	2	2	1	1	1	0	1	0	0	1	0	2
421	1	35	1	0	1	2	2	0	2	6	2	0	1	1	1	1	1	3	2	3	3	3	1	2	2	2	2	1	2	2	2	3	3	2	2	1	1
422	0	44	1	0	0	2	1	0	0	6	2	2	1	1	0	0	1	2	3	3	3	3	2	2	3	3	3	2	2	2	0	0	0	2	0	0	1
423	0	39	1	0	0	2	1	0	2	3	1	1	0	0	0	1	1	3	2	3	2	2	2	2	2	2	1	2	3	2	2	2	2	1	1	2	2
424	0	24	0	0	0	2	2	0	0	2	1	0	1	0	0	0	1	3	2	3	2	2	2	3	3	2	3	3	3	3	0	1	0	1	1	1	1
425	1	39	1	0	0	2	1	0	1	7	3	1	2	0	1	0	1	2	1	3	2	3	1	3	2	3	3	1	3	1	0	0	0	1	1	0	1
426	0	40	1	0	0	2	2	1	0	2	1	0	1	0	0	0	1	2	1	2	2	3	3	3	3	2	2	2	2	3	1	2	1	0	2	1	3
427	1	32	1	0	0	2	2	0	0	5	2	0	1	1	0	1	1	2	1	3	3	1	2	2	1	2	2	1	2	2	0	2	2	2	1	2	2
428	0	27	0	0	1	2	2	0	0	1	1	0	0	0	0	0	1	3	2	3	3	3	3	2	2	2	1	1	3	1	0	0	1	1	0	0	2
429	1	55	1	0	0	2	1	0	0	8	1	0	2	2	1	2	1	1	1	3	2	2	3	2	0	2	0	1	3	1	2	2	0	0	0	1	1
430	0	30	1	0	0	2	1	0	0	2	1	0	1	0	0	0	1	2	3	2	3	2	1	3	2	2	1	2	1	1	0	1	0	0	1	2	3
431	0	20	0	1	0	2	2	4	4	21	4	3	3	3	4	4	0	1	0	0	0	0	0	1	0	0	1	0	0	1	1	2	1	0	0	1	1
432	1	31	1	0	0	2	2	0	0	6	1	2	2	1	0	0	1	3	1	3	1	2	2	3	1	2	1	3	2	0	0	2	0	0	0	2	2
433	0	45	1	1	0	2	2	4	4	21	4	4	3	4	3	3	0	1	0	0	0	0	0	1	0	1	1	1	1	1	1	1	2	1	0	1	0
434	0	30	1	0	0	2	2	3	1	11	3	1	2	2	1	2	1	2	3	3	1	1	2	2	3	2	3	2	3	2	0	0	1	1	1	1	1
435	0	41	1	0	0	2	2	0	0	2	1	0	1	0	0	0	1	3	3	3	3	2	3	3	3	2	3	2	2	2	2	2	0	1	2	1	3
436	0	45	1	0	0	2	1	0	0	1	0	0	1	0	0	0	1	3	3	3	3	3	3	3	2	3	3	3	3	3	1	1	3	0	1	0	3
437	1	24	0	1	0	2	2	0	0	2	0	0	1	0	0	1	1	2	0	2	2	1	2	2	0	2	1	3	2	1	0	0	0	0	1	1	0
438	0	30	1	0	0	2	2	0	0	3	2	0	1	0	0	0	1	2	3	1	1	0	2	1	3	1	0	0	1	0	0	0	0	1	0	0	1
439	0	37	1	0	0	2	1	0	0	1	1	0	0	0	0	0	1	1	2	3	3	2	3	2	2	2	1	2	1	1	0	1	0	1	0	0	1
440	1	31	1	0	1	2	1	4	0	1	0	0	0	0	0	1	0	1	2	2	1	3	1	1	1	1	0	1	2	2	0	2	1	1	1	2	2
441	0	33	1	0	0	2	2	1	0	4	1	1	1	0	1	0	1	3	3	3	3	3	2	2	3	2	3	2	3	3	1	1	3	1	3	3	3
442	0	34	1	0	1	2	2	3	0	9	3	1	2	2	1	0	1	1	3	2	2	2	3	2	2	2	2	2	2	0	0	1	0	1	1	1	2
443	0	36	1	0	1	2	2	3	0	4	1	0	2	0	1	0	1	3	3	3	3	3	2	2	2	2	3	1	3	1	0	1	0	0	1	0	1
444	0	19	0	0	1	2	0	0	0	1	0	0	0	0	0	1	0	0	2	1	1	0	2	0	2	2	2	1	1	3	0	0	0	1	0	2	2
445	0	20	0	0	0	2	1	1	0	1	1	0	0	0	0	0	1	2	1	3	2	3	1	1	1	2	3	2	2	2	1	1	1	1	1	1	2
446	0	38	1	0	0	2	0	0	0	5	1	1	1	0	0	2	1	2	2	1	2	2	2	2	2	2	2	2	2	2	0	1	1	1	2	1	2
447	0	19	0	1	1	2	2	4	4	21	3	4	4	4	3	3	0	0	1	1	1	0	0	0	0	1	2	1	1	1	0	0	2	0	0	0	0
448	0	52	1	0	0	2	1	1	0	2	1	0	1	0	0	0	1	3	3	2	3	2	2	3	3	3	3	3	0	1	0	0	0	0	3	0	1
449	0	29	0	0	0	2	1	3	0	9	1	1	3	2	1	1	1	2	2	2	2	2	2	1	2	2	2	0	1	0	1	1	1	2	1	1	2
450	1	41	1	0	0	2	1	0	0	1	1	0	0	0	0	0	1	1	1	2	3	2	2	1	1	2	1	1	2	1	2	1	1	1	1	1	2
451	0	33	2	1	0	2	2	4	4	21	4	3	4	3	3	4	0	0	1	1	1	0	0	0	1	0	2	1	0	1	0	1	1	0	1	0	1
452	0	50	1	0	0	2	1	0	0	4	1	0	1	1	1	0	1	3	2	3	2	2	2	3	2	2	3	2	2	2	1	3	1	1	1	1	3
453	0	25	0	0	0	2	1	1	0	7	2	0	2	1	2	0	0	1	1	1	1	1	2	1	1	2	1	1	1	3	0	2	1	0	3	1	2
454	0	40	1	0	0	2	2	0	0	1	1	0	0	0	0	0	1	3	2	2	3	3	3	3	3	3	1	3	3	2	0	1	0	0	1	0	1
455	1	19	0	1	0	2	2	4	4	22	3	4	3	4	4	4	0	0	0	0	0	0	0	0	0	0	1	0	1	1	1	2	2	0	0	0	0
456	1	46	1	0	0	2	1	1	0	5	1	0	1	2	1	0	1	3	1	1	2	3	3	1	1	1	2	1	2	1	1	1	2	0	3	0	0
457	1	22	0	0	0	2	1	0	0	0	0	0	0	0	0	0	1	2	2	2	2	1	2	2	0	1	2	3	0	0	0	0	0	0	0	0	0
458	0	19	0	1	1	2	2	4	4	21	4	3	3	3	4	4	0	0	1	0	1	0	1	0	0	1	1	1	1	1	0	2	1	0	0	1	0
459	0	41	1	0	1	2	1	0	0	13	3	2	2	2	2	2	0	1	2	2	1	2	1	1	1	1	0	0	2	1	0	1	1	1	2	0	3
460	0	30	2	0	0	2	0	0	0	1	1	0	0	0	0	0	1	1	3	3	3	3	2	3	2	2	2	3	1	1	0	2	1	2	2	0	2
461	0	23	0	0	0	2	0	0	0	0	0	0	0	0	0	0	1	1	2	2	1	1	1	1	2	1	1	1	1	1	0	1	1	1	1	0	1
462	1	27	0	1	0	2	0	1	0	3	1	0	1	0	0	1	1	2	1	2	2	2	2	2	2	2	2	2	2	2	0	1	1	0	1	1	1
463	1	29	1	0	0	2	2	1	2	4	2	0	1	0	1	0	0	1	3	2	1	0	2	2	2	1	3	0	3	3	2	0	3	3	1	3	1
464	0	24	0	0	0	2	2	0	0	7	2	0	1	1	0	3	0	1	2	1	1	2	1	0	0	2	2	1	3	3	2	2	3	2	1	0	0
465	1	32	1	0	0	2	1	0	0	2	1	0	1	0	0	0	1	2	2	3	3	1	3	3	2	3	2	2	3	2	2	2	0	0	2	2	2
466	1	37	1	0	1	2	2	1	0	8	2	1	2	1	1	1	1	1	2	2	1	1	1	1	2	1	1	1	1	1	1	1	0	1	1	1	1
467	0	36	2	0	0	2	1	0	0	3	1	0	1	0	1	0	1	1	2	3	3	3	3	3	3	3	3	3	3	1	0	1	0	1	0	0	1
468	0	36	1	0	1	2	1	0	0	3	2	0	1	0	0	0	1	3	2	3	3	3	3	3	2	2	2	2	3	3	1	2	2	0	1	0	3
469	0	56	1	0	0	2	0	0	0	1	0	0	1	0	0	0	1	2	2	3	3	3	3	3	2	2	2	2	2	1	0	3	2	1	3	2	3
470	0	58	1	0	0	2	0	0	0	1	0	1	0	0	0	0	1	3	2	3	3	3	3	3	2	2	2	3	3	3	0	2	2	2	3	2	3
471	0	44	0	0	0	2	2	0	0	1	1	0	0	0	0	0	1	3	3	2	2	1	1	3	3	2	2	1	2	2	0	1	2	2	2	2	3
472	0	31	1	0	0	2	2	0	0	2	1	0	0	0	0	1	1	2	2	3	3	2	2	2	1	3	3	2	2	1	0	1	1	0	1	1	2
473	0	50	1	0	0	2	2	2	0	12	2	1	2	3	2	2	1	3	1	2	2	1	2	2	2	2	1	3	3	2	0	2	1	1	2	0	1
474	0	30	1	0	0	2	2	1	1	4	2	0	1	0	1	0	1	1	2	2	2	2	2	2	2	2	1	2	3	2	0	1	1	2	2	1	2
475	0	40	1	0	0	2	1	0	0	1	1	0	0	0	0	0	1	3	3	3	3	3	2	3	3	3	2	2	2	1	0	0	2	1	1	0	3
476	1	18	0	1	1	2	2	4	4	21	4	3	3	3	4	4	0	0	1	0	1	0	1	0	0	1	1	1	1	1	0	2	1	0	0	1	0
477	0	24	0	1	0	2	0	0	0	1	1	0	0	0	0	0	1	3	1	3	1	2	2	2	1	2	1	1	2	1	0	0	0	0	1	0	1
478	0	23	1	0	0	2	1	0	0	1	1	0	0	0	0	0	1	1	2	1	1	2	1	2	3	1	1	2	1	3	0	0	0	1	1	1	1
479	0	52	1	0	0	2	1	0	0	1	0	1	0	0	0	0	1	2	2	3	3	3	2	2	1	2	2	3	1	2	0	2	0	1	1	1	2
480	0	37	1	0	1	2	2	1	1	10	2	0	3	2	2	1	1	2	2	2	3	1	1	1	2	2	2	0	1	0	0	0	0	1	0	1	1
481	0	39	1	0	0	2	2	0	0	1	1	0	0	0	0	0	1	3	2	3	2	3	2	3	2	2	3	3	2	2	0	1	1	1	1	0	2
482	0	24	0	1	0	2	0	0	0	2	1	0	1	0	0	0	1	2	2	3	2	3	1	2	1	1	1	2	1	2	0	1	1	2	1	1	2
483	0	51	1	0	0	2	2	0	0	0	0	0	0	0	0	0	1	3	2	3	3	3	2	3	3	3	3	1	2	0	0	1	1	0	1	0	0
484	1	31	0	0	0	2	1	1	0	5	1	0	1	1	1	1	1	3	1	3	3	1	3	3	2	3	3	3	3	3	0	1	0	1	1	0	3
485	1	25	1	1	0	2	2	4	4	21	3	4	4	4	3	3	0	0	1	1	1	0	0	0	0	1	2	1	1	1	0	0	2	0	0	0	0
486	1	50	1	0	0	2	0	0	0	0	0	0	0	0	0	0	1	2	2	3	2	1	2	3	3	2	1	3	3	2	3	2	0	0	1	0	1
487	1	38	1	0	1	2	2	4	4	21	3	4	3	4	3	4	0	1	0	0	0	1	0	0	0	1	1	1	1	0	1	0	1	1	0	0	1
488	1	32	0	0	0	2	1	0	0	0	0	0	0	0	0	0	0	3	1	0	1	0	2	2	1	2	0	1	2	1	0	1	1	1	0	2	2
489	0	18	0	0	0	2	1	0	0	5	1	0	2	0	2	0	1	1	2	3	2	2	3	2	2	2	2	1	2	2	0	1	1	0	1	1	2
490	1	45	1	0	1	2	1	0	0	4	1	0	1	0	1	1	1	1	1	2	2	1	3	3	2	2	2	3	2	2	1	1	1	1	1	0	1
491	0	20	0	1	1	2	2	4	4	21	4	3	3	3	4	4	0	1	0	0	0	0	0	1	0	0	1	0	0	1	1	2	1	0	0	1	1
492	0	36	1	0	0	2	2	0	3	5	2	2	1	0	0	0	1	3	2	2	3	3	2	2	2	2	2	2	2	2	0	2	0	0	2	0	2
493	0	39	1	0	1	2	0	0	0	1	1	0	0	0	0	0	1	3	1	3	2	2	3	3	2	2	2	3	3	1	0	2	2	1	3	1	1
494	0	18	0	0	0	2	1	0	0	2	1	0	1	0	0	0	0	0	1	3	2	2	1	1	1	1	3	2	2	3	2	2	2	2	2	2	2
495	1	44	1	0	0	2	1	0	0	1	1	0	0	0	0	0	1	2	1	3	2	3	2	3	2	2	3	2	3	2	1	2	1	0	1	1	1
496	1	40	1	0	1	2	1	1	0	3	1	0	1	1	0	0	1	3	1	2	1	3	1	1	1	1	2	3	1	2	1	1	1	1	3	0	0
497	0	79	1	0	0	2	1	0	0	2	2	0	0	0	0	0	1	2	1	3	1	3	3	3	1	1	2	2	0	0	0	2	0	0	3	1	2
498	0	30	1	0	0	2	1	0	0	3	1	0	1	1	0	0	1	3	1	3	3	3	2	1	2	2	1	2	3	0	0	2	0	1	2	2	3
499	0	38	1	0	0	2	2	3	3	7	2	0	2	1	2	0	1	2	2	3	3	1	1	1	2	2	2	2	2	0	0	1	0	2	2	1	3
500	0	24	1	0	0	2	1	3	1	14	2	2	2	2	3	3	1	1	2	1	1	1	2	1	1	1	1	1	1	2	0	1	0	0	1	1	1
501	0	24	0	0	0	2	2	0	0	3	2	0	1	0	0	0	1	3	2	3	2	1	2	0	2	1	3	1	1	1	0	1	0	0	1	0	2
502	0	51	1	0	0	2	2	0	0	1	1	0	0	0	0	0	1	1	1	3	3	3	0	3	0	1	3	1	3	3	0	3	1	0	3	0	3
503	1	40	1	0	0	2	2	2	0	4	1	0	2	1	0	0	0	1	2	2	1	2	2	2	1	2	1	1	2	2	1	1	2	2	2	1	2
504	0	25	1	0	0	2	0	0	1	2	1	0	0	1	0	0	1	2	2	3	3	1	2	3	3	2	2	3	3	1	0	0	0	1	2	1	1
505	0	65	1	0	0	2	0	0	0	0	0	0	0	0	0	0	1	3	2	3	3	2	2	3	2	2	2	1	2	3	0	2	2	1	2	1	2
506	1	34	1	0	0	2	1	0	0	1	0	0	1	0	0	0	0	1	0	2	0	2	1	1	1	0	0	0	0	1	0	1	0	0	1	0	0
507	1	32	0	0	0	2	0	0	0	0	0	0	0	0	0	0	1	2	2	3	2	2	2	3	2	3	2	3	2	2	1	0	0	0	0	0	2
508	0	24	1	0	0	2	2	4	4	22	3	4	3	4	4	4	0	0	0	0	0	0	0	0	0	0	1	0	1	1	1	2	2	0	0	0	0
509	0	32	1	0	0	2	2	1	0	3	1	0	1	0	1	0	1	2	1	3	1	2	2	1	1	1	1	1	3	1	0	1	1	0	1	2	3
510	1	49	1	0	0	2	0	0	0	1	0	0	0	0	0	1	1	2	2	3	2	3	3	3	2	2	1	2	2	1	1	1	0	0	1	1	1
511	0	39	2	0	0	2	2	1	0	4	2	1	1	0	0	0	1	2	2	3	2	2	1	1	2	2	2	1	2	0	0	1	0	0	0	0	2
512	1	49	1	0	0	2	2	0	0	2	1	0	1	0	0	0	1	3	1	3	3	3	3	3	0	2	0	1	3	2	2	3	0	0	2	0	1
513	0	56	1	0	0	2	2	0	2	6	3	0	2	1	0	0	1	2	2	3	3	1	2	2	2	2	2	2	2	2	0	2	1	0	2	1	1
514	1	30	0	0	1	2	2	1	0	13	2	2	3	2	2	2	1	1	3	1	1	2	2	3	3	3	2	2	2	2	0	2	1	2	1	1	1
515	1	32	1	0	0	2	2	0	0	3	1	1	1	0	0	0	1	3	3	3	3	3	3	3	3	3	3	3	3	3	0	1	1	3	2	2	3
516	0	54	1	0	0	2	1	0	0	6	2	1	2	1	0	0	1	2	1	3	2	2	3	2	2	2	2	1	1	1	0	2	0	1	2	0	1
517	0	29	0	0	0	2	1	0	0	1	0	0	0	0	0	1	1	3	1	2	2	2	2	2	1	2	2	1	2	1	0	0	0	0	1	0	3
518	0	50	1	0	0	2	2	0	0	4	1	0	1	1	0	1	1	2	3	2	1	2	1	1	2	2	2	3	2	2	0	1	2	1	1	1	3
519	1	40	1	0	0	2	1	0	0	1	0	0	0	0	0	1	1	3	2	3	3	2	2	2	2	2	2	2	2	2	0	1	1	1	1	0	1
520	0	69	1	0	0	2	1	0	0	1	0	0	0	0	0	1	1	1	1	3	2	3	2	1	1	2	2	2	3	3	0	2	2	2	2	0	3
521	1	50	1	0	0	2	1	0	0	2	1	0	1	0	0	0	1	3	1	3	3	2	3	2	1	2	3	2	3	2	2	3	1	0	2	0	2
522	1	46	1	0	0	2	1	0	0	0	0	0	0	0	0	0	1	1	1	3	2	3	1	2	3	2	2	2	3	0	0	1	0	0	1	0	1
523	0	48	2	0	1	2	2	4	4	22	3	4	3	4	4	4	0	0	0	0	0	0	0	0	0	0	1	0	1	1	1	2	2	0	0	0	0
524	0	50	1	0	0	2	2	1	3	8	3	0	2	1	1	1	0	2	2	3	2	3	1	1	3	1	1	1	3	2	1	3	2	3	3	1	3
525	0	53	1	0	0	2	2	1	1	4	2	0	1	1	0	0	1	1	1	3	2	3	2	2	2	1	2	3	3	3	0	3	3	1	3	0	2
526	1	32	1	0	0	2	1	0	0	2	1	0	0	0	1	0	0	1	1	1	1	1	0	0	0	0	1	0	3	2	3	1	0	3	3	1	1
527	0	39	2	0	0	2	2	0	0	0	0	0	0	0	0	0	1	1	1	3	3	2	2	3	1	2	2	2	2	0	0	2	0	0	3	1	2
528	1	28	0	0	0	2	2	4	4	21	3	4	4	4	3	3	0	0	1	1	1	0	0	0	0	1	2	1	1	1	0	0	2	0	0	0	0
529	0	45	1	0	0	2	1	0	0	1	1	0	0	0	0	0	1	1	1	3	3	3	2	2	1	2	2	3	2	2	1	1	2	1	2	0	1
530	0	33	1	0	0	2	1	1	1	3	1	0	1	0	0	1	0	2	0	2	2	1	1	1	0	1	1	1	1	2	0	2	1	1	1	1	1
531	0	26	1	0	0	2	1	1	0	4	1	0	1	1	1	0	1	2	3	3	2	3	2	2	2	2	3	2	3	2	0	1	1	2	1	1	1
532	1	45	1	0	0	2	0	0	0	2	1	0	1	0	0	0	1	3	2	3	3	3	3	2	1	3	3	1	3	2	1	2	2	0	0	2	3
533	1	20	0	1	0	2	2	4	4	22	3	4	3	4	4	4	0	0	0	0	0	0	0	0	0	0	1	0	1	1	1	2	2	0	0	0	0
534	1	39	1	0	0	2	1	0	0	0	0	0	0	0	0	0	1	1	2	2	2	3	2	2	1	2	1	3	3	2	1	1	1	0	1	0	1
535	0	28	0	0	0	2	2	1	0	10	2	2	1	1	2	2	0	2	2	1	1	1	1	1	1	1	1	1	2	2	0	2	3	1	2	2	3
536	0	29	1	0	0	2	1	0	0	1	1	0	0	0	0	0	1	3	2	2	3	2	2	1	1	1	2	3	1	2	1	0	0	0	3	0	2
537	0	40	1	1	0	2	2	4	4	22	3	4	3	4	4	4	0	0	0	0	0	0	0	0	0	0	1	0	1	1	1	2	2	0	0	0	0
538	0	32	0	0	0	2	2	4	4	21	4	3	3	3	4	4	0	1	0	0	0	0	0	1	0	0	1	0	0	1	1	2	1	0	0	1	1
539	0	45	1	0	0	2	2	0	0	5	1	0	1	1	1	1	1	3	2	3	2	3	2	2	2	2	2	2	3	2	0	1	0	1	1	0	1
540	0	19	0	1	1	2	2	4	4	21	3	4	3	4	3	4	0	1	0	0	0	1	0	0	0	1	1	1	1	0	1	0	1	1	0	0	1
541	1	28	0	0	0	2	1	1	0	1	1	0	0	0	0	0	1	2	2	2	3	2	2	2	2	2	2	2	2	2	0	0	0	0	2	2	2
542	1	53	1	0	1	2	1	0	0	1	0	0	0	0	0	1	0	0	1	3	1	2	1	3	1	2	1	2	1	2	1	2	2	2	1	1	2
543	0	37	1	0	0	2	2	1	0	6	2	0	1	2	0	1	1	3	1	3	2	1	1	2	1	2	2	1	2	2	1	1	1	1	2	1	2
544	0	19	0	1	0	2	2	4	4	21	3	4	4	4	3	3	0	0	1	1	1	0	0	0	0	1	2	1	1	1	0	0	2	0	0	0	0
545	0	44	1	0	0	2	1	0	1	2	1	0	1	0	0	0	1	1	2	3	3	3	1	1	2	1	3	1	1	1	0	2	2	1	2	1	1
546	1	26	0	0	0	2	2	0	0	6	3	0	1	1	1	0	1	1	1	1	1	1	2	2	1	1	2	1	1	0	0	1	1	0	1	0	1
547	0	30	0	1	1	2	2	4	4	21	4	4	3	4	3	3	0	1	0	0	0	0	0	1	0	1	1	1	1	1	1	1	2	1	0	1	0
548	1	58	1	0	0	2	2	0	0	3	3	0	0	0	0	0	0	1	0	3	2	3	2	2	0	1	1	0	2	3	3	3	3	3	3	2	3
549	1	50	1	0	1	2	1	0	0	5	1	0	0	0	2	2	1	3	3	2	2	3	2	3	2	2	2	3	2	3	3	3	2	2	2	2	2
550	0	23	1	0	0	2	2	0	0	5	2	0	2	1	0	0	0	2	1	2	2	1	1	1	0	1	1	0	1	0	0	1	1	0	3	1	2
551	0	33	1	0	0	2	2	1	0	4	2	0	2	0	0	0	1	2	3	2	2	3	3	3	3	2	3	2	2	1	0	2	1	1	1	0	3
552	0	55	1	0	0	2	0	0	1	2	1	0	1	0	0	0	1	3	3	3	3	2	3	3	3	3	3	3	3	3	0	2	2	1	2	0	3
553	0	52	1	0	0	2	2	0	0	5	2	1	0	1	1	0	1	3	1	3	3	3	2	3	2	2	2	3	2	1	0	2	2	1	3	0	3
554	1	23	1	1	0	2	2	4	4	21	3	4	3	4	3	4	0	1	0	0	0	1	0	0	0	1	1	1	1	0	1	0	1	1	0	0	1
555	0	24	1	1	1	2	2	4	4	21	4	3	3	3	4	4	0	1	0	0	0	0	0	1	0	0	1	0	0	1	1	2	1	0	0	1	1
556	1	41	1	0	0	2	2	0	0	2	2	0	0	0	0	0	1	1	1	2	2	2	1	1	2	1	1	2	1	1	0	1	1	1	1	0	1
557	0	18	0	1	0	2	2	4	4	21	4	3	3	3	4	4	0	1	0	0	0	0	0	1	0	0	1	0	0	1	1	2	1	0	0	1	1
558	1	46	1	0	0	2	1	0	0	3	1	0	1	0	1	0	1	2	1	3	1	2	1	3	1	2	2	1	2	1	1	1	1	2	2	0	1
559	1	37	0	0	0	2	0	1	0	3	1	0	1	0	1	0	1	1	2	3	3	3	3	1	2	2	3	1	3	2	2	1	1	1	0	1	1
560	0	69	1	0	1	2	2	4	4	21	4	3	3	3	4	4	0	0	1	0	1	0	1	0	0	1	1	1	1	1	0	2	1	0	0	1	0
561	0	38	1	0	0	2	1	0	0	3	0	0	0	0	1	2	1	2	1	1	1	3	3	1	2	1	2	2	2	0	0	0	0	2	2	0	3
562	0	21	0	0	0	2	2	1	1	3	1	0	2	0	0	0	0	1	1	2	1	1	1	1	1	1	1	1	3	2	0	1	2	1	1	1	3
563	1	28	0	0	1	2	2	0	0	3	1	0	1	1	0	0	0	1	1	3	1	0	3	3	2	1	1	2	2	2	2	1	2	2	1	2	1
564	1	45	1	1	1	2	2	4	4	21	4	3	3	3	4	4	0	1	0	0	0	0	0	1	0	0	1	0	0	1	1	2	1	0	0	1	1
565	0	69	1	0	0	2	1	0	0	1	1	0	0	0	0	0	1	1	2	3	3	3	3	3	2	2	2	2	2	2	0	2	2	2	2	2	2
566	0	41	1	1	0	2	0	0	0	2	1	0	1	0	0	0	1	2	2	1	2	2	3	1	2	2	2	1	1	0	0	1	1	1	1	0	1
567	0	56	1	0	0	2	1	0	1	4	2	0	1	1	0	0	1	2	2	2	2	3	1	2	1	2	1	2	2	2	1	2	1	0	1	0	2
568	0	30	0	0	0	2	2	3	2	5	2	0	2	1	0	0	1	3	3	3	3	3	3	2	3	3	2	3	3	3	1	1	0	1	1	1	2
569	0	30	2	0	0	2	2	4	4	21	3	4	4	4	3	3	0	0	1	1	1	0	0	0	0	1	2	1	1	1	0	0	2	0	0	0	0
570	0	70	1	0	0	2	0	0	0	1	1	0	0	0	0	0	1	3	3	3	3	3	3	3	2	2	2	3	3	3	0	2	2	0	0	0	3
571	1	25	1	0	1	2	2	0	0	0	0	0	0	0	0	0	1	1	2	3	3	3	3	3	2	1	2	2	1	1	2	1	0	0	0	0	2
572	1	21	0	1	0	2	2	4	4	21	3	4	3	4	3	4	0	1	0	0	0	1	0	0	0	1	1	1	1	0	1	0	1	1	0	0	1
573	1	69	1	0	0	2	1	0	0	3	1	0	0	0	1	1	1	2	2	3	2	3	1	2	2	2	2	3	2	2	0	0	0	0	2	0	3
574	0	52	1	0	0	2	1	0	1	5	2	1	1	0	0	1	1	3	3	3	3	3	1	3	2	3	3	2	3	3	1	2	2	1	2	1	3
575	1	40	1	1	0	2	2	4	4	21	4	4	3	4	3	3	0	1	0	0	0	0	0	1	0	1	1	1	1	1	1	1	2	1	0	1	0
576	0	42	1	0	0	2	2	3	2	5	2	0	2	1	0	0	1	3	3	3	3	2	3	3	2	2	3	3	3	3	1	3	2	0	2	3	3
577	1	37	1	0	0	2	0	0	0	1	1	0	0	0	0	0	1	0	0	2	2	2	1	3	0	1	1	2	1	1	0	0	0	0	1	0	0
578	1	43	1	0	0	2	2	0	0	5	2	1	1	1	0	0	1	2	2	1	3	1	2	1	2	1	2	2	2	2	2	1	1	1	2	1	1
579	0	70	1	0	0	2	1	0	1	6	1	1	1	1	1	1	1	2	2	2	2	2	2	2	2	2	1	2	0	0	0	0	0	0	3	0	3
580	1	23	0	1	0	2	2	4	4	21	4	3	4	3	3	4	0	0	1	1	1	0	0	0	1	0	2	1	0	1	0	1	1	0	1	0	1
581	0	20	0	0	0	2	0	0	0	3	1	0	1	0	1	0	1	2	2	3	3	3	2	2	1	1	1	2	2	1	0	0	0	1	0	1	2
582	1	71	1	0	0	2	0	0	0	6	1	1	1	1	1	1	1	1	2	2	2	2	2	2	2	2	2	2	2	1	0	1	1	1	1	0	2
583	0	40	1	0	1	2	1	1	0	2	2	0	0	0	0	0	1	3	3	3	3	3	3	3	3	3	3	3	3	3	0	2	2	0	2	0	3
584	0	19	0	1	0	2	2	4	4	21	3	4	4	4	3	3	0	0	1	1	1	0	0	0	0	1	2	1	1	1	0	0	2	0	0	0	0
585	0	47	1	0	0	2	1	0	0	2	1	0	1	0	0	0	1	2	3	2	2	2	1	2	2	2	2	1	1	3	0	2	1	1	2	0	2
586	0	24	0	1	0	3	2	4	4	24	4	4	4	4	4	4	0	0	0	1	0	1	1	1	0	2	1	1	1	1	1	2	2	0	0	0	0
587	0	35	1	0	0	3	2	4	4	11	3	0	2	2	2	2	0	1	1	1	1	1	1	1	1	1	1	1	1	1	1	1	1	1	1	1	1
588	1	25	0	0	0	3	2	1	2	15	2	2	2	2	3	4	1	1	2	2	2	1	2	2	2	0	2	1	2	0	2	0	0	1	2	1	2
589	0	25	1	0	0	3	1	0	0	11	2	2	1	2	2	2	1	2	2	0	3	3	3	2	3	2	3	3	1	1	2	2	2	3	0	1	0
590	1	22	0	1	1	3	2	4	4	21	4	3	3	4	4	3	0	1	1	0	0	0	1	0	0	1	0	1	1	1	1	2	2	0	0	0	1
591	0	40	1	0	0	3	0	0	0	0	0	0	0	0	0	0	1	3	3	3	3	3	3	3	3	3	3	3	3	3	3	3	3	3	3	3	3
592	0	22	0	0	0	3	0	1	0	0	0	0	0	0	0	0	0	3	1	1	1	1	2	1	1	1	1	1	1	1	1	1	1	1	1	1	1
593	0	35	0	0	0	3	1	0	0	5	1	1	1	1	0	1	1	3	3	3	3	3	3	3	3	3	3	3	3	3	3	3	3	3	3	3	3
594	1	19	0	1	0	3	2	1	0	1	0	0	1	0	0	0	1	2	1	3	3	3	3	3	1	1	1	3	3	1	2	3	2	0	1	3	0
595	0	21	0	0	1	3	2	1	0	0	0	0	0	0	0	0	1	3	3	2	2	1	3	3	3	2	3	3	1	0	0	0	0	0	1	0	2
596	0	18	0	1	1	3	2	4	4	24	4	4	4	4	4	4	1	3	3	3	3	3	3	3	3	3	3	3	3	3	3	3	3	3	3	3	3
597	1	33	2	0	0	3	1	0	0	2	2	0	0	0	0	0	0	1	1	1	2	2	1	2	2	2	3	2	1	1	2	2	2	2	1	2	1
598	0	28	1	0	0	3	2	1	0	3	1	1	1	0	0	0	1	3	3	3	3	1	3	1	3	3	2	2	3	0	1	1	1	1	1	1	1
599	0	20	0	1	1	3	2	3	1	11	2	1	2	2	2	2	0	1	1	1	1	1	1	1	1	1	1	1	1	1	1	1	1	1	1	1	1
600	1	18	0	1	1	3	2	4	4	23	4	4	3	4	4	4	0	0	0	0	0	1	1	0	0	0	1	1	1	1	1	2	2	0	1	0	1
601	1	30	1	0	0	3	2	2	2	13	3	1	2	2	3	2	0	1	1	1	2	1	1	1	1	1	2	1	1	1	0	1	1	1	1	1	1
602	1	35	1	0	1	3	2	1	0	8	2	0	2	2	1	1	0	1	1	3	2	3	2	2	2	1	1	1	1	1	1	1	2	2	2	3	2
603	0	36	0	0	0	3	1	0	3	8	2	0	2	2	2	0	1	3	2	3	3	3	2	3	0	2	2	3	3	3	2	3	0	2	3	0	3
604	0	25	0	0	0	3	2	0	0	2	2	0	0	0	0	0	1	2	1	2	1	0	2	1	1	2	1	1	0	1	1	2	0	1	0	0	1
605	0	31	0	0	0	3	0	1	0	0	0	0	0	0	0	0	1	1	2	3	3	2	1	2	2	2	3	3	2	1	0	0	0	1	3	0	2
606	1	18	0	1	1	3	2	4	4	23	3	4	4	4	4	4	0	0	0	1	0	0	0	0	0	1	1	1	1	1	1	2	2	0	0	0	0
607	1	38	1	0	0	3	0	0	0	1	1	0	0	0	0	0	1	3	1	3	1	3	2	2	1	1	2	3	3	2	0	1	0	1	2	0	2
608	0	19	0	0	1	3	2	1	2	6	2	0	2	0	1	1	1	2	2	3	3	2	2	3	2	2	2	3	2	2	0	1	1	1	1	0	2
609	1	23	0	0	1	3	1	1	0	6	1	1	1	1	1	1	1	2	3	3	3	2	2	1	2	2	2	2	2	2	0	2	0	0	0	0	1
610	0	35	1	0	0	3	2	1	1	9	2	2	2	1	1	1	1	3	3	3	3	3	3	3	3	3	3	3	3	3	2	3	2	1	2	2	3
611	1	19	0	1	1	3	2	4	4	24	4	4	4	4	4	4	0	0	0	0	0	0	0	0	0	1	1	1	1	0	1	2	2	1	0	0	0
612	1	18	0	0	0	3	1	0	0	0	0	0	0	0	0	0	0	0	0	0	1	1	1	1	1	1	1	1	1	2	2	1	1	1	1	0	2
613	1	24	0	0	0	3	1	0	0	1	1	0	0	0	0	0	1	3	3	3	3	3	3	3	3	3	3	3	3	3	3	3	3	3	3	3	3
614	0	26	1	0	0	3	1	1	1	3	1	0	1	0	1	0	1	2	2	3	2	2	1	2	1	2	2	2	1	1	0	2	0	1	2	0	1
615	1	27	1	0	1	3	1	0	0	0	0	0	0	0	0	0	0	2	2	2	2	2	2	2	2	2	2	2	2	2	2	2	2	2	2	2	2
616	0	20	0	0	0	3	2	0	1	12	2	2	2	2	2	2	0	1	2	2	2	2	2	2	2	2	2	2	2	2	2	2	2	2	2	2	2
617	0	43	1	0	0	3	1	1	2	4	1	0	1	1	0	1	1	1	1	2	3	3	2	2	2	2	2	2	2	1	0	1	0	1	0	1	2
618	1	21	0	1	0	3	2	4	4	22	4	4	3	3	4	4	0	0	0	0	1	0	0	0	0	2	1	0	1	1	0	0	0	0	0	1	0
619	1	25	0	0	0	3	0	0	0	3	1	0	0	1	1	0	0	0	0	0	0	0	0	0	0	0	0	0	0	0	0	0	0	0	0	0	0
620	1	23	0	0	0	3	0	0	0	1	0	0	0	0	0	1	1	3	3	3	3	3	3	3	2	2	2	2	0	3	1	0	3	0	0	0	3
621	0	35	1	0	0	3	1	0	0	1	1	0	0	0	0	0	1	3	3	3	3	2	2	2	2	2	2	1	1	1	0	2	1	0	3	2	1
622	0	19	0	1	1	3	2	4	4	19	3	3	3	3	4	3	0	1	1	0	0	0	0	0	1	1	1	1	2	1	1	2	2	0	0	0	0
623	1	55	1	0	0	3	2	0	0	2	1	0	0	0	0	1	0	2	2	2	2	2	2	2	2	2	2	2	2	2	2	2	2	2	2	2	2
624	0	22	0	0	0	3	2	1	1	13	2	1	3	3	1	3	1	2	2	2	2	1	2	3	3	3	1	2	2	2	1	2	1	0	1	1	3
625	0	35	1	0	0	3	2	0	0	3	2	0	1	0	0	0	1	3	3	3	3	3	3	3	3	3	3	3	3	3	3	3	3	3	3	3	3
626	0	32	1	0	0	3	2	0	0	1	1	0	0	0	0	0	0	3	3	3	3	3	1	2	3	2	3	3	3	3	3	3	3	3	3	3	3
627	0	18	0	1	0	3	2	4	4	20	3	3	3	3	4	4	0	0	0	0	0	0	0	0	1	0	2	1	1	1	1	2	1	0	0	0	0
628	0	28	0	0	1	3	1	1	2	13	3	2	2	2	2	2	0	2	1	2	2	2	2	2	1	2	2	1	2	2	2	2	2	1	1	2	2
629	0	30	1	0	0	3	1	1	0	12	2	2	2	2	2	2	0	1	2	1	1	2	2	1	1	1	2	1	2	2	2	0	2	1	2	1	3
630	0	19	0	1	0	3	2	4	4	24	4	4	4	4	4	4	0	0	0	1	0	1	1	1	0	2	1	1	1	1	1	2	2	0	0	0	0
631	1	34	1	0	0	3	2	1	0	8	3	0	2	1	1	1	1	3	3	3	3	3	3	3	3	3	3	3	3	3	3	3	3	3	3	3	3
632	0	20	0	0	0	3	1	0	0	1	1	0	0	0	0	0	1	3	3	3	3	3	3	3	3	3	3	3	3	3	0	1	0	0	2	1	0
633	0	25	0	0	0	3	2	1	0	1	1	0	0	0	0	0	1	1	3	3	3	1	1	2	1	1	1	3	1	3	0	0	0	0	0	0	2
634	1	25	0	0	0	3	2	3	1	18	2	3	3	3	4	3	1	1	1	1	2	1	2	2	1	1	1	1	2	2	0	1	0	1	2	0	1
635	1	40	1	0	0	3	0	0	0	7	2	1	1	1	1	1	0	3	1	2	1	1	1	1	0	1	1	3	2	1	1	3	1	1	1	1	1
636	1	19	0	0	0	3	0	1	0	0	0	0	0	0	0	0	1	3	3	3	3	3	3	3	2	3	3	3	3	0	1	3	1	2	2	2	2
637	1	25	0	0	1	3	2	4	2	11	3	1	1	1	3	2	1	1	2	2	3	2	2	2	2	2	3	2	2	3	1	1	0	0	0	0	1
638	0	18	0	0	0	3	2	1	0	10	2	2	2	1	1	2	0	2	0	2	2	1	1	1	0	1	1	2	2	3	0	2	1	0	1	1	1
639	1	34	1	0	0	3	2	0	1	16	3	3	2	2	3	3	0	1	1	1	1	1	1	1	1	1	1	1	1	1	1	1	1	1	1	1	1
640	0	35	1	0	0	3	2	2	0	9	2	1	3	0	2	1	0	3	3	3	2	2	2	1	1	1	0	3	3	3	3	1	3	3	3	3	3
641	1	23	0	0	0	3	1	0	0	1	1	0	0	0	0	0	0	2	2	2	2	2	2	2	2	2	2	2	2	2	2	2	2	2	2	2	2
642	0	25	0	0	0	3	2	1	1	8	2	1	3	1	1	0	1	0	1	1	1	1	1	1	0	1	2	2	3	1	0	1	0	0	1	1	2
643	0	38	0	0	0	3	2	1	0	10	2	0	2	2	2	2	1	0	1	1	1	1	1	3	2	1	1	0	2	0	0	2	0	1	0	1	1
644	1	19	0	0	0	3	1	0	0	1	1	0	0	0	0	0	1	3	2	3	3	3	3	3	2	2	3	1	3	3	0	2	1	2	2	1	2
645	1	25	0	1	1	3	2	4	4	24	4	4	4	4	4	4	0	0	0	0	0	0	0	0	0	1	1	1	1	0	1	2	2	1	0	0	0
646	1	32	1	0	0	3	0	0	2	7	2	2	1	1	1	0	1	3	2	3	3	2	2	2	3	3	3	3	3	3	0	2	0	0	1	0	0
647	1	55	1	0	0	3	2	0	0	6	2	0	0	0	2	2	1	2	2	2	2	2	2	2	2	1	1	1	1	1	1	1	1	1	1	1	1
648	0	45	1	0	0	3	2	3	1	8	2	1	1	2	1	1	1	1	2	2	1	2	2	2	2	2	2	3	2	1	1	2	1	1	1	1	2
649	1	26	0	0	0	3	0	0	0	0	0	0	0	0	0	0	1	2	1	3	3	3	2	2	2	3	3	1	3	3	0	0	0	0	0	0	0
650	0	27	0	0	1	3	2	0	1	2	1	0	0	1	0	0	1	2	3	3	3	3	2	3	3	2	2	3	3	2	1	2	2	1	1	0	2
651	0	18	0	1	0	3	2	4	4	21	3	4	4	4	3	3	0	0	0	0	0	0	0	1	0	0	1	1	1	1	1	0	2	0	1	0	0
652	1	27	0	0	0	3	2	0	1	5	1	1	1	1	0	1	1	1	1	3	1	3	3	1	0	1	2	1	3	2	0	2	0	1	2	0	3
653	0	30	1	0	1	3	1	0	0	1	1	0	0	0	0	0	1	2	3	3	0	3	3	3	2	1	1	3	2	2	0	1	0	1	2	0	3
654	0	19	0	0	1	3	1	1	1	4	1	0	1	0	1	1	1	2	1	1	1	1	2	2	2	2	1	3	2	2	1	0	0	1	1	0	2
655	1	19	0	0	0	3	0	0	0	4	0	0	1	1	0	2	1	2	3	3	2	2	3	2	1	1	1	2	3	3	0	2	0	0	0	0	3
656	1	28	0	0	0	3	2	0	0	8	2	1	2	1	1	1	1	2	2	2	2	2	2	2	2	2	2	2	2	0	0	1	0	1	1	1	3
657	0	38	1	0	1	3	2	2	2	12	3	2	2	2	1	2	1	3	1	2	2	2	3	2	1	1	1	3	3	2	0	1	1	1	1	1	2
658	1	18	0	1	0	3	2	4	4	20	3	3	3	3	4	4	0	0	0	0	0	0	0	0	1	0	2	1	1	1	1	2	1	0	0	0	0
659	0	26	0	0	0	3	2	1	0	8	2	2	2	1	1	0	0	2	1	3	3	1	2	2	2	2	2	1	2	2	2	2	2	2	2	2	2
660	0	26	0	0	1	3	1	2	1	7	1	0	3	2	0	1	1	3	1	3	3	3	3	2	1	2	2	2	3	0	0	1	0	1	1	2	3
661	1	19	0	0	0	3	1	1	0	6	1	1	1	1	1	1	1	3	2	3	2	3	3	3	3	1	3	3	1	1	0	1	0	1	2	0	2
662	1	20	0	0	1	3	0	2	0	10	1	3	3	1	1	1	0	1	1	1	1	1	1	1	1	1	1	1	1	1	1	1	1	1	2	1	1
663	1	23	1	0	0	3	2	2	2	12	2	2	2	1	3	2	1	1	2	2	1	1	1	1	1	1	1	1	2	2	0	0	0	0	0	1	0
664	0	32	1	0	0	3	2	1	2	4	1	0	1	2	0	0	1	3	2	3	3	3	2	2	2	2	2	2	2	2	0	2	1	1	2	2	3
665	1	23	0	0	0	3	0	0	0	2	1	0	1	0	0	0	1	3	1	3	2	2	2	2	2	2	2	3	3	2	1	2	1	2	1	1	2
666	0	35	1	0	0	3	1	0	0	2	0	0	0	0	1	1	1	3	3	3	3	3	3	3	3	3	3	3	3	3	0	3	1	1	1	1	3
667	0	19	0	1	1	3	2	4	4	23	4	4	3	4	4	4	0	0	1	0	0	1	1	0	1	1	1	0	1	1	1	2	2	0	0	1	0
668	0	30	1	0	0	3	1	0	0	1	0	0	1	0	0	0	1	1	1	3	3	3	3	3	2	2	2	3	1	2	0	0	0	0	0	0	1
669	0	33	1	0	0	3	1	0	0	4	1	0	1	0	0	2	1	3	0	3	3	3	3	3	2	3	3	3	3	3	0	3	0	0	3	0	2
670	1	24	0	0	0	3	2	0	0	3	1	0	1	0	0	1	1	1	3	3	3	3	3	3	2	1	1	3	0	2	0	3	0	0	2	1	3
671	0	37	2	0	0	3	2	1	0	6	2	0	1	1	1	1	0	1	1	1	1	1	1	1	1	1	1	1	1	1	1	1	1	1	1	1	1
672	0	26	1	1	0	3	2	4	4	21	3	4	4	4	3	3	0	0	0	0	0	0	0	1	0	0	1	1	1	1	1	0	2	0	1	0	0
673	0	31	1	0	0	3	0	0	0	0	0	0	0	0	0	0	1	1	2	1	1	3	2	2	1	1	1	1	1	2	0	0	0	0	1	1	1
674	0	25	0	0	0	3	2	0	1	8	1	1	1	2	1	2	1	3	0	2	1	1	3	2	0	2	2	0	3	1	1	0	0	0	0	0	1
675	0	35	1	0	1	3	2	1	0	5	1	0	1	1	1	1	1	0	2	2	2	1	2	1	1	1	1	1	1	1	0	0	0	1	1	1	1
676	0	19	0	0	0	3	1	0	2	0	0	0	0	0	0	0	1	3	1	3	3	3	3	3	3	3	3	3	3	3	0	0	0	0	0	0	2
677	1	22	0	0	0	3	1	0	0	1	0	0	0	0	0	1	1	2	2	3	2	3	2	3	2	2	2	2	3	2	0	1	1	1	2	0	2
678	0	30	1	0	0	3	1	0	0	6	1	1	1	1	1	1	0	1	1	1	1	1	1	1	1	1	1	1	1	1	1	1	1	1	1	1	1
679	0	18	0	1	1	3	2	4	4	21	4	3	3	4	4	3	0	1	1	0	0	0	1	0	0	1	0	1	1	1	1	2	2	0	0	0	1
680	0	21	0	1	1	3	2	4	4	22	4	3	4	4	4	3	0	1	1	0	0	0	0	0	0	1	1	1	1	1	0	1	0	1	0	0	0
681	0	37	1	0	0	3	2	0	0	7	2	1	1	1	1	1	1	3	2	3	3	3	2	3	1	3	3	2	3	3	0	0	0	0	1	1	1
682	0	39	1	1	0	3	2	2	1	17	3	2	3	3	3	3	0	2	1	1	2	2	2	1	1	2	1	2	2	2	0	1	3	1	2	1	2
683	1	39	1	0	0	3	0	0	0	0	0	0	0	0	0	0	1	3	1	3	2	1	1	2	2	2	2	3	1	1	0	0	0	1	3	1	2
684	0	21	0	1	0	3	2	4	4	22	4	4	4	3	3	4	0	0	0	0	1	0	0	0	0	0	1	1	2	1	1	2	2	0	0	0	0
685	0	22	0	1	0	3	1	0	0	0	0	0	0	0	0	0	1	1	2	1	1	2	2	2	2	2	2	2	0	2	0	1	0	0	1	1	0
686	1	22	0	0	1	3	1	2	2	8	2	0	3	2	0	1	1	2	1	3	2	3	3	3	1	2	2	2	3	3	0	0	2	1	1	3	3
687	0	30	1	0	0	3	1	0	0	0	0	0	0	0	0	0	1	1	3	3	3	3	3	2	3	1	2	3	1	1	0	1	1	1	2	0	3
688	1	35	1	0	0	3	2	0	0	12	2	2	2	2	2	2	0	2	1	2	2	2	2	2	2	2	2	2	2	2	2	2	1	2	2	2	2
689	1	25	0	0	1	3	2	0	1	9	2	1	1	2	1	2	1	2	1	1	2	1	2	3	2	2	2	2	2	2	0	1	1	1	2	1	2
690	0	25	0	0	0	3	2	0	0	0	0	0	0	0	0	0	1	2	2	3	3	2	2	3	2	2	2	3	1	1	0	2	1	0	0	1	2
691	0	40	1	0	0	3	1	0	0	1	1	0	0	0	0	0	1	1	0	3	3	1	1	1	1	1	1	1	3	2	1	1	0	0	1	1	2
692	1	23	0	0	0	3	0	0	0	0	0	0	0	0	0	0	1	1	3	3	3	3	3	3	3	3	3	3	3	3	3	3	3	1	0	2	3
693	1	18	0	1	1	3	2	4	4	21	4	3	3	4	4	3	0	1	1	0	0	0	1	0	0	1	0	1	1	1	1	2	2	0	0	0	1
694	0	29	0	0	0	3	2	4	3	12	2	2	2	3	2	1	0	1	3	1	1	1	1	1	2	1	0	0	3	1	3	2	0	0	3	0	2
695	0	45	0	0	0	3	2	0	0	12	2	3	3	1	0	3	1	3	1	0	1	1	3	2	1	1	1	2	2	2	0	0	2	0	3	0	2
696	1	23	0	0	0	3	2	0	0	2	2	0	0	0	0	0	1	2	2	2	1	0	2	3	3	3	2	2	1	0	0	1	0	0	2	0	2
697	0	25	0	1	0	3	2	4	4	24	4	4	4	4	4	4	0	0	0	1	0	1	1	1	0	2	1	1	1	1	1	2	2	0	0	0	0
698	0	39	1	0	0	3	1	0	2	1	0	0	0	1	0	0	1	2	1	3	1	3	1	2	2	2	2	2	3	1	1	1	1	1	2	0	1
699	0	27	1	0	0	3	2	2	2	18	3	3	3	3	3	3	1	2	3	2	2	0	2	1	2	2	2	1	2	2	2	1	2	0	2	0	2
700	1	20	0	0	0	3	2	4	2	16	3	2	3	3	2	3	0	1	1	2	1	1	1	1	1	1	2	2	1	2	1	1	1	1	2	2	2
701	0	22	0	0	1	3	1	0	0	6	2	2	1	1	0	0	0	3	0	1	1	0	1	1	0	2	1	2	3	1	0	1	2	0	1	1	2
702	0	26	0	0	0	3	2	3	2	13	3	3	2	1	2	2	0	1	1	1	1	1	1	1	1	1	1	1	1	1	1	1	1	1	1	1	1
703	0	26	0	0	0	3	2	1	0	2	1	0	1	0	0	0	1	2	3	2	2	3	2	2	2	3	2	3	1	3	0	2	1	0	2	1	3
704	0	38	1	0	0	3	0	0	0	3	2	0	1	0	0	0	1	1	1	3	1	3	3	3	2	1	3	2	3	2	1	2	1	1	2	0	3
705	0	19	0	0	0	3	2	1	1	9	3	1	1	1	1	2	1	2	1	2	1	1	2	2	2	2	2	2	2	2	1	2	1	1	1	0	1
706	0	24	0	0	0	3	2	0	1	10	3	1	2	2	2	0	1	3	3	3	3	3	3	3	3	3	3	3	3	3	0	2	2	2	2	0	3
707	1	25	1	0	0	3	2	4	4	21	3	4	4	4	3	3	0	0	0	0	0	0	0	1	0	0	1	1	1	1	1	0	2	0	1	0	0
708	1	37	1	0	0	3	2	3	2	17	2	3	3	3	3	3	1	2	2	2	1	2	2	2	2	2	2	3	1	1	1	1	1	1	1	1	1
709	0	41	1	0	0	3	2	0	0	2	1	0	1	0	0	0	1	3	1	3	3	3	3	3	3	3	3	3	3	3	1	1	0	1	2	0	3
710	0	22	0	1	0	3	2	4	4	24	4	4	4	4	4	4	0	0	0	1	0	1	1	1	0	2	1	1	1	1	1	2	2	0	0	0	0
711	0	28	1	0	0	3	2	3	3	15	3	2	4	3	3	0	0	2	3	0	1	0	1	1	1	1	0	3	1	3	1	2	2	2	3	2	3
712	0	40	1	0	1	3	2	0	2	7	2	0	1	2	1	1	1	3	1	3	3	1	3	2	3	0	2	2	2	3	0	3	0	0	2	1	2
713	0	37	1	0	0	3	1	0	0	1	1	0	0	0	0	0	1	3	2	3	3	3	2	3	1	1	1	2	2	3	2	2	1	0	1	1	2
714	0	35	1	0	1	3	2	1	0	8	2	1	2	1	1	1	1	1	2	1	1	1	2	1	2	0	1	0	1	0	0	1	1	0	2	0	1
715	1	33	1	0	0	3	1	0	1	4	1	0	1	1	0	1	1	3	1	1	1	1	2	2	1	2	1	3	1	3	0	1	1	1	2	1	1
716	0	34	1	0	0	3	2	0	4	6	2	0	2	2	0	0	1	3	3	3	3	3	3	3	3	3	3	3	3	3	3	3	3	3	3	3	3
717	0	33	1	0	0	3	2	4	1	7	2	1	1	1	1	1	1	1	1	1	2	1	1	2	1	1	2	1	1	1	0	1	1	1	1	0	2
718	0	39	1	0	1	3	2	0	0	5	2	0	2	0	1	0	1	2	1	3	3	3	3	3	2	3	3	2	3	1	0	3	1	2	2	2	2
719	0	27	0	0	1	3	2	2	3	7	3	1	2	1	0	0	1	3	2	3	3	1	2	2	2	2	2	3	3	2	0	1	2	0	2	1	3
720	0	34	0	0	0	3	1	0	0	9	1	1	1	2	1	3	1	3	3	3	3	1	3	3	3	2	2	3	3	3	0	3	3	1	0	0	3
721	0	24	0	0	0	3	2	0	0	3	2	0	1	0	0	0	1	1	2	2	2	2	1	1	2	2	2	1	1	2	0	1	1	0	1	1	1
722	0	23	0	1	0	3	2	4	4	22	4	4	4	3	3	4	0	0	0	0	1	0	0	0	0	0	1	1	2	1	1	2	2	0	0	0	0
723	0	23	0	0	1	3	0	0	1	5	1	2	0	0	0	2	1	1	3	2	2	1	2	1	3	3	3	3	3	2	1	0	2	1	1	0	3
724	0	39	1	0	0	3	2	2	0	4	2	0	2	0	0	0	1	3	3	3	3	3	3	3	3	3	3	3	3	3	0	2	0	0	0	1	3
725	0	20	0	0	1	3	2	1	2	11	2	1	2	2	2	2	1	1	3	1	1	2	3	1	3	2	2	1	1	1	2	1	1	1	2	1	1
726	1	21	0	0	0	3	1	0	0	4	0	0	2	1	1	0	0	1	3	1	3	1	3	3	3	0	3	3	3	3	0	3	3	3	3	3	3
727	0	19	0	1	1	3	2	4	4	24	4	4	4	4	4	4	0	0	0	1	0	1	0	0	0	1	0	0	1	1	1	1	0	0	0	0	1
728	0	19	0	0	0	3	0	0	0	2	0	0	1	0	0	1	1	3	1	3	2	3	2	1	1	1	2	3	3	2	0	2	0	0	3	0	3
729	0	34	1	0	0	3	2	0	0	2	2	0	0	0	0	0	1	2	2	3	3	3	3	3	2	2	2	2	3	2	0	1	0	1	1	1	3
730	0	30	1	0	0	3	2	0	0	5	2	0	2	0	1	0	1	3	3	2	3	2	2	2	3	2	2	2	2	2	0	1	0	2	0	0	2
731	0	31	1	0	0	3	1	0	0	2	1	0	1	0	0	0	1	3	2	3	3	3	3	3	2	2	1	2	3	3	0	0	1	0	2	0	3
732	0	35	1	0	0	3	2	3	2	16	3	2	3	3	3	2	1	2	3	2	2	2	2	2	2	2	2	2	2	2	1	1	1	0	2	2	3
733	1	40	1	1	0	3	0	0	0	0	0	0	0	0	0	0	1	1	1	3	3	3	3	3	1	2	1	1	1	3	0	0	0	0	0	0	3
734	0	45	1	0	0	3	1	0	0	1	1	0	0	0	0	0	1	2	2	3	3	3	2	3	3	3	3	2	2	3	0	2	2	2	2	0	2
735	1	40	1	0	0	3	2	2	0	8	1	0	2	2	2	1	1	2	2	2	2	1	2	2	2	1	2	2	2	2	1	0	0	0	1	0	1
736	0	18	0	1	1	3	2	4	4	24	4	4	4	4	4	4	0	0	0	1	0	1	0	0	0	1	0	0	1	1	1	1	0	0	0	0	1
737	1	35	1	0	0	3	2	3	0	8	2	1	1	1	2	1	0	1	1	1	1	1	1	1	1	1	1	1	1	1	1	1	1	1	1	1	1
738	1	44	1	0	0	3	2	0	0	1	1	0	0	0	0	0	1	3	1	3	3	3	3	3	3	3	3	3	3	3	2	1	1	1	1	0	1
739	1	19	0	1	0	3	2	4	4	24	4	4	4	4	4	4	0	0	0	0	0	0	0	0	0	1	1	1	1	0	1	2	2	1	0	0	0
740	0	30	1	0	0	3	2	1	2	6	2	0	1	1	1	1	0	1	1	1	1	1	1	1	0	1	1	0	1	2	0	1	1	0	3	2	1
741	0	28	0	0	0	3	2	1	2	8	2	1	2	1	1	1	1	1	1	2	2	1	2	2	1	2	2	2	3	1	0	1	1	1	1	1	1
742	0	36	1	0	1	3	2	0	0	3	1	0	1	0	1	0	0	1	2	2	2	2	1	2	2	1	2	1	1	2	1	3	2	2	2	1	1
743	0	27	0	0	1	3	2	2	2	12	2	3	2	1	2	2	0	2	3	1	1	1	1	1	2	1	2	1	1	1	2	2	1	2	3	2	1
744	0	38	1	0	1	3	2	3	3	16	3	2	3	3	2	3	0	2	1	1	1	1	1	1	0	1	1	2	2	1	1	1	1	1	1	0	1
745	0	23	0	0	0	3	1	0	0	2	1	0	0	0	1	0	1	3	1	3	3	3	3	3	2	3	3	3	3	3	0	1	1	1	1	1	2
746	0	26	0	1	1	3	2	1	0	13	2	2	3	3	1	2	0	2	1	1	2	1	1	1	1	1	1	1	2	2	2	3	1	0	3	1	1
747	0	23	0	0	0	3	1	0	0	2	0	0	0	0	0	2	1	2	2	2	2	2	2	2	2	2	2	3	1	1	0	1	0	0	1	0	1
748	0	25	1	0	0	3	2	2	0	4	2	0	1	0	0	1	1	3	2	2	3	1	2	1	2	2	2	3	2	3	1	3	0	1	3	2	2
749	1	28	1	0	0	3	1	1	0	1	1	0	0	0	0	0	0	1	2	2	2	2	2	2	2	2	2	2	2	2	2	2	2	2	2	2	2
750	0	37	1	1	1	3	2	4	4	23	4	4	4	4	3	4	0	0	0	1	0	0	0	0	1	1	1	0	0	1	1	2	0	0	1	0	0
751	1	18	0	1	1	3	2	4	4	23	4	4	3	4	4	4	0	0	0	0	0	1	1	0	0	0	1	1	1	1	1	2	2	0	1	0	1
752	0	30	1	0	1	3	2	1	0	14	3	3	3	2	1	2	1	2	3	1	2	2	2	2	3	3	2	3	1	2	0	2	0	1	1	1	3
753	1	40	1	0	0	3	2	4	4	24	4	4	4	4	4	4	0	0	0	0	0	0	0	0	0	1	1	1	1	0	1	2	2	1	0	0	0
754	1	21	0	0	0	3	2	1	1	12	2	2	2	2	2	2	0	2	1	1	1	2	1	1	1	1	1	1	1	1	1	1	1	1	1	1	1
755	0	30	0	0	0	3	1	0	0	1	1	0	0	0	0	0	1	2	3	3	3	1	2	2	2	2	3	2	1	0	0	1	2	2	3	0	3
756	1	31	1	1	0	3	2	4	4	24	4	4	4	4	4	4	0	0	0	1	0	1	0	0	0	1	0	0	1	1	1	1	0	0	0	0	1
757	0	43	1	1	1	3	1	0	0	4	0	0	0	0	1	3	1	1	2	2	2	2	2	2	1	1	1	1	1	1	0	1	1	1	1	1	1
758	0	19	0	1	1	3	2	4	4	21	4	3	4	3	4	3	0	0	1	0	0	0	0	1	1	1	0	1	0	1	1	2	2	0	1	0	0
759	0	27	0	0	1	3	2	1	0	12	2	2	2	3	1	2	0	0	1	1	0	0	3	0	1	0	1	0	1	1	3	1	1	1	1	1	1
760	0	20	0	1	1	3	2	4	4	22	4	4	4	3	3	4	0	0	0	0	0	1	0	0	0	1	0	1	1	0	1	2	2	0	0	0	0
761	1	35	1	0	0	3	2	3	1	5	2	0	1	0	2	0	1	2	2	2	2	1	1	2	1	2	2	2	1	1	1	1	1	1	1	0	2
762	0	40	1	0	0	3	2	3	3	15	3	2	2	3	2	3	1	2	2	2	2	2	0	2	2	2	2	2	2	2	2	1	1	1	1	1	1
763	0	40	1	0	0	3	0	0	0	2	1	0	1	0	0	0	1	3	1	1	2	2	3	1	2	2	2	1	2	2	0	1	0	1	1	0	2
764	1	42	1	0	0	3	1	0	0	2	1	0	1	0	0	0	1	3	2	3	3	3	3	3	2	2	3	3	3	2	1	3	2	1	1	0	2
765	1	19	0	1	0	3	2	4	4	23	4	4	4	4	3	4	0	0	0	1	0	0	0	0	1	1	1	0	0	1	1	2	0	0	1	0	0
766	0	40	1	0	0	3	2	2	4	15	3	1	3	3	3	2	0	2	1	1	1	1	1	1	1	1	1	2	1	1	0	2	2	2	1	1	1
767	0	18	0	0	1	3	1	0	2	2	1	0	1	0	0	0	1	1	2	3	1	2	3	2	2	2	2	2	2	2	0	0	0	0	0	0	2
768	0	26	0	0	0	3	1	0	0	2	1	0	0	1	0	0	1	3	3	3	3	2	3	2	2	2	2	3	1	3	0	1	2	1	1	0	1
769	0	37	1	0	0	3	2	0	0	3	2	0	1	0	0	0	1	3	3	3	3	3	3	3	3	3	3	3	3	3	1	3	0	1	3	1	3
770	0	40	1	1	0	3	2	4	4	23	3	4	4	4	4	4	0	0	0	1	0	0	0	0	0	1	1	1	1	1	1	2	2	0	0	0	0
771	0	46	1	0	1	3	2	4	0	11	2	1	2	2	2	2	1	3	3	3	3	3	3	3	3	3	3	3	3	3	3	3	3	3	3	3	3
772	0	40	1	0	0	3	1	0	0	3	1	1	1	0	0	0	1	1	3	2	1	2	3	1	3	2	2	2	2	1	1	2	1	2	2	0	1
773	1	21	0	1	0	3	2	4	4	22	4	4	4	3	3	4	0	0	0	0	0	1	0	0	0	1	0	1	1	0	1	2	2	0	0	0	0
774	0	30	1	0	0	3	1	3	1	12	2	2	2	2	2	2	0	1	1	1	1	1	1	1	1	1	1	1	1	1	1	1	1	1	1	1	1
775	1	35	0	0	0	3	0	0	0	0	0	0	0	0	0	0	1	0	1	3	3	3	3	3	3	3	3	3	2	3	0	3	3	0	0	0	0
776	0	18	0	1	1	3	2	4	4	21	4	3	3	4	4	3	0	1	1	0	0	0	1	0	0	1	0	1	1	1	1	2	2	0	0	0	1
777	0	38	1	0	0	3	2	2	3	7	3	1	2	1	0	0	1	3	3	3	2	2	2	2	3	2	3	2	3	2	0	0	0	0	1	0	2
778	0	18	0	1	1	3	2	4	4	22	4	4	4	3	3	4	0	0	0	0	0	1	0	0	0	1	0	1	1	0	1	2	2	0	0	0	0
779	0	32	0	0	0	3	2	3	2	17	4	3	3	2	2	3	1	2	3	3	3	3	2	3	2	3	2	3	3	3	0	3	0	0	0	2	3
780	1	22	0	0	0	3	1	0	0	0	0	0	0	0	0	0	1	2	1	3	2	3	3	1	2	0	0	0	0	1	0	0	0	0	0	2	3
781	0	40	1	0	0	3	0	0	0	5	2	0	2	1	0	0	1	3	3	3	3	3	3	3	3	3	3	2	3	3	1	0	1	1	3	0	2
782	0	21	0	0	0	3	2	0	0	5	2	0	1	1	1	0	0	1	1	1	1	1	1	1	1	2	2	2	2	2	0	1	1	2	2	1	3
783	0	40	1	0	0	3	1	0	0	2	1	0	1	0	0	0	1	2	2	2	2	2	2	2	2	2	2	3	3	3	0	0	0	0	1	0	3
784	1	19	0	1	1	3	2	4	4	23	4	4	4	4	4	3	0	1	1	0	0	0	0	0	0	1	1	1	1	1	1	2	1	1	0	0	0
785	1	22	0	0	1	3	1	0	0	7	1	1	1	2	1	1	0	1	1	1	1	1	1	1	1	1	1	1	1	1	1	1	1	1	1	1	1
786	0	42	1	0	0	3	0	0	0	2	1	0	1	0	0	0	1	2	2	3	3	3	2	3	2	1	2	2	2	2	1	2	2	2	2	2	2
787	1	33	1	0	1	3	2	0	0	7	1	0	1	1	2	2	1	1	2	3	2	3	2	1	2	2	3	0	3	2	0	3	2	2	1	0	2
788	0	28	0	0	0	3	2	0	0	3	2	0	1	0	0	0	1	1	2	3	2	1	3	3	1	3	3	2	1	1	0	1	1	1	1	2	3
789	0	32	0	0	0	3	2	4	0	13	2	3	2	2	1	3	0	2	1	0	1	0	1	2	1	1	2	3	1	1	0	3	2	1	3	1	2
790	0	47	1	0	0	3	2	0	0	9	2	1	1	1	3	1	1	3	3	3	3	3	3	3	3	2	3	3	0	3	1	3	1	1	3	1	2
791	0	22	0	0	0	3	1	0	0	3	1	0	1	0	1	0	1	3	3	3	2	1	2	2	3	1	1	2	1	3	0	1	1	2	2	1	3
792	0	24	0	0	0	3	1	0	0	2	1	0	1	0	0	0	1	3	2	2	1	1	3	3	1	2	2	1	2	0	0	0	0	0	0	0	1
793	0	26	0	0	0	3	0	0	0	2	1	0	0	0	0	1	1	0	3	3	3	3	3	1	3	3	3	0	3	3	0	3	0	0	3	2	3
794	0	40	1	0	0	3	2	1	1	6	2	1	1	1	1	0	0	2	2	2	3	2	0	2	2	3	3	2	2	3	0	3	3	2	3	3	3
795	0	18	0	1	1	3	2	2	3	8	2	2	2	1	0	1	0	1	0	2	1	1	0	1	0	1	1	1	1	1	0	1	0	0	2	1	3
796	1	19	0	1	1	3	2	4	4	22	4	4	3	3	4	4	0	0	0	0	1	0	0	0	0	2	1	0	1	1	0	0	0	0	0	1	0
797	0	39	1	0	0	3	2	0	0	1	0	0	1	0	0	0	1	3	1	2	1	1	1	1	1	2	1	1	1	2	0	0	0	0	1	0	0
798	1	22	0	0	0	3	1	0	0	7	2	2	2	0	0	1	0	1	1	2	2	3	2	1	2	2	2	3	1	3	0	3	1	0	2	3	3
799	1	27	0	0	0	3	1	0	0	4	1	0	0	1	0	2	0	1	1	3	1	3	2	1	1	2	2	2	3	2	2	3	3	1	3	3	2
800	0	41	1	0	0	3	2	2	0	6	2	0	1	0	2	1	0	3	1	1	1	1	1	0	1	1	1	1	3	1	3	1	3	1	3	1	3
801	1	32	0	0	0	3	1	0	0	3	2	0	1	0	0	0	1	3	1	3	3	3	3	3	3	3	3	3	3	3	0	1	3	3	3	3	3
802	0	35	1	0	0	3	1	0	1	0	0	0	0	0	0	0	1	1	3	3	3	3	3	2	2	2	2	2	2	2	0	0	0	1	1	0	3
803	0	38	1	0	1	3	2	3	0	16	3	2	3	3	2	3	0	1	1	1	1	0	2	0	0	1	1	1	3	1	1	1	0	0	3	2	2
804	1	31	1	0	0	3	1	0	0	0	0	0	0	0	0	0	1	2	2	2	2	2	1	1	2	2	2	2	2	1	0	0	0	1	0	0	1
805	0	33	1	0	0	3	1	0	1	4	1	0	1	1	1	0	1	2	3	3	3	3	3	3	3	3	1	3	3	1	0	3	3	1	1	1	1
806	0	27	0	0	0	3	2	0	0	3	2	0	1	0	0	0	0	2	1	3	2	1	2	1	2	2	3	1	1	3	0	1	3	2	2	2	3
807	1	47	1	0	0	3	1	0	0	10	2	1	2	2	1	2	0	2	1	1	2	2	2	2	3	2	2	1	1	1	3	3	2	1	3	2	3
808	0	23	0	1	0	3	2	4	4	19	3	3	3	3	4	3	0	1	1	0	0	0	0	0	1	1	1	1	2	1	1	2	2	0	0	0	0
809	0	29	1	0	0	3	2	1	0	5	2	0	2	0	1	0	1	2	1	3	3	2	2	2	3	3	3	2	2	2	1	3	1	1	3	0	3
810	0	33	1	0	0	3	1	0	2	9	2	1	2	1	1	2	1	3	2	2	2	2	2	3	2	2	2	2	2	2	0	2	1	1	1	1	2
811	0	19	0	0	0	3	1	1	1	8	2	1	2	1	1	1	1	1	2	3	3	3	2	2	2	2	3	2	3	3	1	1	1	2	1	2	3
812	0	35	1	0	0	3	1	0	0	2	1	0	0	0	1	0	1	2	3	2	2	2	3	1	3	1	2	1	2	1	1	2	0	3	1	2	1
813	1	18	0	1	0	3	2	4	4	20	3	4	3	3	3	4	0	0	0	0	1	0	0	0	0	1	0	0	1	0	1	2	2	0	1	1	1
814	0	24	0	0	0	3	1	0	0	1	1	0	0	0	0	0	1	2	2	3	2	3	3	3	2	2	2	3	3	3	1	3	1	0	3	1	2
815	0	18	0	0	0	3	2	1	0	7	1	1	2	1	1	1	1	3	3	2	2	3	1	3	3	1	3	3	2	1	0	2	1	0	0	1	3
816	0	21	0	1	1	3	2	4	4	22	4	4	4	3	3	4	0	0	0	0	1	0	0	0	0	0	1	1	2	1	1	2	2	0	0	0	0
817	1	21	0	1	1	3	2	4	4	22	4	4	3	3	4	4	0	0	0	0	1	0	0	0	0	2	1	0	1	1	0	0	0	0	0	1	0
818	0	41	1	0	0	3	1	0	0	2	1	0	1	0	0	0	1	1	2	2	2	3	2	2	2	2	2	1	1	1	0	3	1	1	2	1	2
819	1	19	0	1	1	3	2	4	4	23	4	4	3	4	4	4	0	0	0	0	0	1	1	0	0	0	1	1	1	1	1	2	2	0	1	0	1
820	1	19	0	1	1	3	2	4	4	21	4	3	4	3	4	3	0	0	1	0	0	0	0	1	1	1	0	1	0	1	1	2	2	0	1	0	0
821	0	25	0	1	0	3	2	4	4	22	3	4	3	4	4	4	0	0	0	0	0	0	0	0	0	1	1	0	1	0	1	2	2	0	0	0	0
822	1	38	1	0	0	3	2	0	0	4	1	0	0	2	0	1	1	3	3	3	3	2	1	3	3	2	1	2	3	1	0	1	1	2	1	1	2
823	0	39	1	0	0	3	2	0	0	7	2	1	2	0	1	1	1	1	2	2	2	2	3	3	3	3	3	3	3	3	1	1	1	0	1	0	2
824	0	40	1	0	0	3	2	2	0	17	3	3	3	3	3	2	1	2	3	3	3	2	3	3	3	3	3	3	3	3	0	0	0	1	0	0	3
825	0	21	0	1	0	3	2	4	4	23	4	4	3	4	4	4	0	0	1	0	0	1	1	0	1	1	1	0	1	1	1	2	2	0	0	1	0
826	0	29	1	0	0	3	2	2	0	12	3	1	2	1	3	2	1	2	3	2	2	2	2	2	2	2	2	2	2	2	1	1	1	2	2	2	2
827	1	36	1	0	0	3	0	0	0	5	1	1	1	1	1	0	0	1	0	1	1	1	1	1	0	0	1	1	0	1	0	3	0	1	1	0	1
828	1	19	0	1	0	3	2	4	4	22	3	4	3	4	4	4	0	0	0	0	0	0	0	0	0	1	1	0	1	0	1	2	2	0	0	0	0
829	0	34	1	0	0	3	2	3	3	15	3	2	3	3	2	2	0	1	3	2	2	0	3	1	3	2	3	2	2	3	0	3	1	3	1	2	2
830	1	24	0	1	0	3	2	4	4	21	3	4	4	4	3	3	0	0	0	0	0	0	0	1	0	0	1	1	1	1	1	0	2	0	1	0	0
831	1	41	1	0	0	3	2	2	3	11	2	1	3	2	2	1	1	2	1	3	2	0	1	3	1	2	1	2	2	0	3	0	0	0	1	1	2
832	1	32	0	0	0	3	1	0	1	5	2	0	1	0	2	0	1	2	0	3	2	2	2	2	0	2	2	1	2	2	0	2	0	0	0	1	3
833	0	37	1	0	0	3	2	1	2	4	2	0	1	1	0	0	1	2	1	3	2	2	2	2	2	1	2	2	2	2	0	1	2	1	1	1	2
834	0	29	0	0	1	3	2	1	1	3	2	0	1	0	0	0	1	3	3	2	2	1	1	3	2	3	3	2	1	1	0	0	0	1	2	0	1
835	1	41	2	0	0	3	0	0	1	3	0	0	1	1	1	0	0	0	3	2	2	2	1	2	0	0	1	1	0	1	1	1	1	0	1	1	3
836	0	21	0	0	1	3	1	1	0	5	1	0	1	1	1	1	1	2	1	3	2	2	2	3	2	3	2	2	2	2	0	1	1	2	1	1	1
837	0	27	0	0	0	3	2	1	0	4	2	0	1	1	0	0	0	0	0	1	1	1	0	1	0	1	2	2	1	3	0	3	1	1	3	3	3
838	0	32	1	0	1	3	2	0	0	4	2	0	1	0	1	0	1	3	3	3	3	3	3	2	1	2	2	2	1	2	1	2	0	1	1	1	1
839	0	23	0	1	0	3	2	4	4	20	3	4	3	3	3	4	0	0	0	0	1	0	0	0	0	1	0	0	1	0	1	2	2	0	1	1	1
840	0	26	0	1	1	3	2	4	4	20	3	3	3	3	4	4	0	0	0	0	0	0	0	0	1	0	2	1	1	1	1	2	1	0	0	0	0
841	0	30	0	0	0	3	1	0	2	2	1	0	0	0	1	0	1	3	3	3	2	2	3	3	2	2	2	2	2	3	0	0	0	1	1	1	3
842	1	23	1	1	0	3	2	4	4	22	4	4	4	3	3	4	0	0	0	0	1	0	0	0	0	0	1	1	2	1	1	2	2	0	0	0	0
843	0	34	0	0	1	3	0	0	0	0	0	0	0	0	0	0	1	3	3	3	3	2	2	2	2	3	3	3	2	3	0	3	3	1	2	1	2
844	0	37	1	0	0	3	2	0	0	7	2	1	1	1	1	1	1	3	3	3	2	2	2	2	2	2	2	1	2	2	0	2	1	1	1	1	2
845	1	25	0	0	0	3	2	1	0	6	1	2	2	0	1	0	1	3	1	2	2	2	1	3	0	2	2	0	3	3	1	0	0	2	3	0	2
846	0	42	1	1	0	3	2	4	4	23	4	4	4	4	3	4	0	0	0	1	0	0	0	0	1	1	1	0	0	1	1	2	0	0	1	0	0
847	0	39	1	0	0	3	2	0	0	3	2	0	1	0	0	0	1	3	2	3	2	3	2	3	3	1	2	3	3	2	1	1	0	1	2	0	3
848	0	25	0	0	0	3	2	1	0	10	2	2	2	1	1	2	0	1	2	1	2	1	1	1	2	1	1	1	2	1	0	1	1	1	2	2	1
849	0	49	1	0	0	3	2	2	1	10	2	1	1	2	2	2	1	2	0	2	2	2	1	2	0	2	2	2	2	2	0	2	2	0	2	0	2
850	0	20	0	0	0	3	1	0	0	1	1	0	0	0	0	0	1	3	1	3	3	3	3	3	2	3	3	3	2	2	0	2	2	0	1	1	3
851	1	18	0	1	1	3	2	4	4	22	4	4	4	3	3	4	0	0	0	0	0	1	0	0	0	1	0	1	1	0	1	2	2	0	0	0	0
852	0	23	1	0	0	3	2	1	2	3	1	0	1	1	0	0	1	2	1	3	3	3	3	2	2	2	2	1	2	2	0	1	1	2	2	1	3
853	0	36	1	0	0	3	2	0	0	3	2	0	1	0	0	0	1	2	2	2	2	2	2	2	2	2	2	3	2	1	0	1	1	1	2	0	0
854	0	38	1	0	0	3	2	2	0	9	2	0	2	1	2	2	1	3	2	3	3	3	2	1	2	2	3	2	3	3	0	3	2	1	3	2	3
855	1	19	0	1	1	3	2	4	4	23	4	4	4	4	3	4	0	0	0	1	0	0	0	0	1	1	1	0	0	1	1	2	0	0	1	0	0
856	0	21	0	0	0	3	2	0	0	0	0	0	0	0	0	0	1	2	3	3	3	3	3	3	2	2	2	3	3	3	0	1	0	0	0	1	1
857	1	23	0	0	1	3	1	2	0	8	2	0	3	1	2	0	1	3	3	3	2	3	3	3	3	3	3	3	3	2	3	3	3	1	2	3	3
858	1	42	1	0	0	3	0	0	0	4	1	0	1	0	1	1	1	1	1	2	2	3	2	2	1	2	2	1	2	1	1	2	0	0	2	1	2
859	0	47	1	0	0	3	2	0	1	10	1	1	2	2	1	3	1	1	1	3	3	1	2	3	2	3	2	3	3	3	0	1	1	0	3	0	3
860	0	19	0	1	0	3	2	4	4	19	3	3	3	3	4	3	0	1	1	0	0	0	0	0	1	1	1	1	2	1	1	2	2	0	0	0	0
861	1	68	1	0	0	3	0	0	0	0	0	0	0	0	0	0	1	3	2	3	3	2	2	3	2	2	2	2	3	2	0	2	2	1	2	0	2
862	0	25	0	0	0	3	2	0	0	4	1	0	1	0	0	2	1	2	3	3	3	1	2	3	2	2	2	2	1	1	1	0	0	0	1	0	2
863	1	31	1	0	0	3	0	0	0	0	0	0	0	0	0	0	0	2	1	1	1	1	1	1	1	1	1	1	1	1	1	1	1	1	1	1	1
864	0	32	1	0	0	3	1	0	0	2	1	0	1	0	0	0	1	2	2	2	2	3	1	2	2	2	2	2	1	1	0	0	0	1	1	1	1
865	0	20	0	1	0	3	2	4	4	21	4	3	4	3	4	3	0	0	1	0	0	0	0	1	1	1	0	1	0	1	1	2	2	0	1	0	0
866	1	31	1	1	0	3	2	0	0	9	2	2	2	2	1	0	0	0	1	3	2	2	1	1	1	1	1	1	1	1	2	1	0	1	1	1	1
867	1	33	1	0	1	3	2	2	2	7	2	1	2	1	1	0	1	3	3	3	3	3	3	3	3	3	3	3	3	0	1	0	1	2	0	0	2
868	0	40	1	0	0	3	2	1	0	8	2	1	2	1	1	1	1	2	2	2	2	2	1	1	0	1	1	3	3	2	0	2	0	0	0	0	2
869	1	35	1	0	0	3	2	1	0	12	2	0	2	2	3	3	1	1	1	3	2	2	3	2	2	1	2	3	3	3	0	2	1	0	2	0	2
870	0	38	2	0	0	3	2	0	0	4	2	0	1	0	0	1	1	3	3	3	3	3	3	3	2	3	3	3	3	2	0	2	0	1	2	0	2
871	0	27	0	0	0	3	1	0	0	1	1	0	0	0	0	0	1	2	2	2	2	2	2	2	3	2	2	2	2	2	1	1	1	1	2	1	2
872	0	33	1	0	0	3	2	3	2	3	3	0	0	0	0	0	1	3	3	2	3	2	2	3	3	3	3	2	2	0	2	0	0	0	0	2	3
873	0	19	0	0	0	3	2	0	1	3	2	0	1	0	0	0	1	3	3	1	1	2	2	1	0	0	0	3	2	2	1	0	0	0	2	0	2
874	0	27	0	0	1	3	2	1	1	8	3	1	1	1	1	1	1	3	3	3	3	2	3	3	2	3	2	1	3	3	0	0	1	1	0	2	3
875	0	68	1	0	0	3	2	4	4	20	3	4	3	3	3	4	0	0	0	0	1	0	0	0	0	1	0	0	1	0	1	2	2	0	1	1	1
876	1	30	0	0	1	3	2	0	2	2	1	0	1	0	0	0	1	3	3	2	2	2	3	2	3	2	3	3	3	3	0	1	1	1	1	1	3
877	0	24	0	0	0	3	2	3	1	8	2	1	2	1	1	1	1	1	1	1	1	1	2	1	1	2	2	1	2	2	0	1	1	0	2	1	1
878	0	18	0	0	0	3	2	0	1	7	2	0	1	1	0	3	1	3	2	2	3	2	3	2	3	3	3	2	2	1	0	1	0	0	2	1	1
879	0	19	0	1	0	3	2	4	4	21	3	3	4	4	4	3	0	1	0	1	1	0	0	0	0	0	1	0	1	1	0	1	0	0	0	0	1
880	1	24	0	0	0	3	2	0	0	0	0	0	0	0	0	0	1	0	0	0	0	0	0	2	2	2	2	0	3	0	0	1	0	1	0	1	0
881	0	30	1	0	0	3	2	3	2	12	3	1	2	2	2	2	1	3	2	2	2	2	1	2	3	2	2	1	3	2	1	2	2	1	3	1	3
882	0	39	0	0	0	3	2	1	0	11	2	2	2	2	1	2	1	3	2	2	2	2	2	2	2	2	2	2	2	1	1	2	1	1	2	2	2
883	0	27	0	0	0	3	2	2	0	11	3	2	2	2	1	1	1	3	2	3	2	0	3	2	2	2	2	2	3	3	1	1	0	1	1	2	2
884	0	40	1	0	0	3	1	0	0	2	1	0	1	0	0	0	1	3	2	3	3	3	3	2	2	2	2	2	2	1	0	0	1	1	1	1	2
885	0	22	0	0	0	3	0	1	1	2	1	0	0	0	1	0	0	2	1	2	1	1	1	1	1	1	2	1	1	2	1	1	1	1	1	1	1
886	0	24	0	1	0	3	2	4	4	22	4	4	3	3	4	4	0	0	0	0	1	0	0	0	0	2	1	0	1	1	0	0	0	0	0	1	0
887	0	27	1	0	1	3	2	0	0	2	1	0	1	0	0	0	1	3	3	3	3	3	3	3	3	2	3	3	3	3	1	2	1	2	1	1	3
888	0	34	1	1	1	3	2	4	4	19	3	3	3	3	4	3	0	1	1	0	0	0	0	0	1	1	1	1	2	1	1	2	2	0	0	0	0
889	0	42	0	0	0	3	1	0	0	1	1	0	0	0	0	0	1	3	0	3	3	3	3	3	0	2	3	2	3	3	0	3	3	0	3	0	3
890	0	18	0	0	1	3	2	0	0	3	2	0	1	0	0	0	1	2	3	3	3	2	2	3	3	1	2	2	2	3	0	1	1	0	1	1	2
891	0	19	0	1	0	3	1	1	1	8	2	0	2	1	2	1	1	1	2	2	1	1	1	1	1	1	1	0	1	1	0	1	1	0	1	1	0
892	1	26	0	1	0	3	2	4	4	21	4	3	3	4	4	3	0	1	1	0	0	0	1	0	0	1	0	1	1	1	1	2	2	0	0	0	1
893	0	29	1	1	0	3	2	4	4	21	3	4	4	4	3	3	0	0	0	0	0	0	0	1	0	0	1	1	1	1	1	0	2	0	1	0	0
894	0	29	2	0	0	3	1	0	1	4	2	1	1	0	0	0	1	1	2	2	2	1	2	2	2	2	2	2	2	1	1	1	0	1	1	0	1
895	0	32	1	0	0	3	2	0	2	12	3	2	2	2	2	1	1	1	1	3	2	2	2	2	2	2	1	1	3	0	0	3	1	0	0	0	2
896	0	33	1	0	0	3	2	0	1	2	2	0	0	0	0	0	0	2	0	3	3	0	1	2	1	1	1	1	0	2	0	0	2	0	0	2	2
897	1	40	1	0	0	3	1	0	0	4	2	0	1	1	0	0	1	3	2	3	2	2	2	3	2	2	2	3	3	2	1	0	1	1	1	1	2
898	1	22	0	1	1	3	2	4	4	22	3	4	3	4	4	4	0	0	0	0	0	0	0	0	0	1	1	0	1	0	1	2	2	0	0	0	0
899	1	22	0	0	0	3	1	0	0	8	1	0	2	1	2	2	1	2	2	2	2	2	3	3	3	3	3	3	1	1	0	1	0	2	1	1	1
900	0	35	1	0	0	3	1	0	0	3	1	0	1	1	0	0	1	1	2	2	2	2	2	2	3	2	2	2	2	1	0	2	2	2	2	1	1
901	0	34	0	0	0	3	1	1	0	10	2	2	2	1	1	2	0	1	1	1	2	2	2	2	1	1	2	1	1	1	0	2	0	1	2	2	3
902	0	40	1	0	0	3	2	0	0	2	1	0	1	0	0	0	1	1	3	3	3	3	2	3	1	2	2	2	2	1	0	1	1	1	1	1	2
903	1	18	0	1	1	3	2	4	4	24	4	4	4	4	4	4	0	0	0	1	0	1	0	0	0	1	0	0	1	1	1	1	0	0	0	0	1
904	0	25	0	0	0	3	2	0	0	5	2	1	1	1	0	0	1	3	3	3	3	0	3	3	2	3	3	3	3	1	1	3	1	2	3	3	3
905	0	33	1	0	0	3	1	0	0	1	0	0	0	1	0	0	1	2	2	3	3	3	1	2	1	3	2	3	2	1	2	1	1	1	0	1	2
906	1	40	1	0	0	3	1	0	1	12	2	2	2	3	1	2	0	2	1	2	1	2	1	1	1	1	1	2	3	1	0	3	2	0	3	1	1
907	0	25	1	1	0	3	2	4	4	23	3	4	4	4	4	4	0	0	0	1	0	0	0	0	0	1	1	1	1	1	1	2	2	0	0	0	0
908	1	59	1	0	0	3	1	0	1	3	2	0	1	0	0	0	1	3	3	3	3	3	3	3	3	3	3	3	3	3	0	3	2	1	2	1	2
909	0	20	0	1	0	3	2	4	4	21	4	3	4	3	4	3	0	0	1	0	0	0	0	1	1	1	0	1	0	1	1	2	2	0	1	0	0
910	0	36	1	0	0	3	1	1	0	8	2	1	2	1	1	1	1	1	3	2	2	2	1	1	2	2	2	1	1	2	0	0	1	1	1	1	1
911	0	25	1	0	1	3	1	0	0	3	1	0	0	1	0	1	1	3	3	2	3	3	3	3	1	2	3	3	3	3	0	1	1	1	1	0	1
912	0	39	1	1	0	3	2	0	1	4	2	1	1	0	0	0	1	1	3	2	1	1	1	1	1	1	1	1	1	1	0	1	0	0	0	1	1
913	1	19	0	0	0	3	2	4	4	20	3	4	3	3	3	4	0	0	0	0	1	0	0	0	0	1	0	0	1	0	1	2	2	0	1	1	1
914	1	23	0	1	0	3	2	1	0	3	1	0	2	0	0	0	1	3	3	2	1	0	3	2	1	0	1	2	1	0	0	1	0	0	2	0	2
915	0	26	0	0	1	3	2	0	0	2	2	0	0	0	0	0	1	0	1	3	2	1	3	2	2	2	2	1	1	1	0	1	1	1	0	0	0
916	0	33	1	0	0	3	2	0	0	2	1	0	1	0	0	0	1	3	1	3	3	3	2	2	1	2	2	3	2	1	0	1	0	1	1	1	2
917	0	35	1	0	0	3	2	0	1	7	2	1	1	1	1	1	1	2	2	3	2	2	2	2	2	2	2	2	2	2	0	2	2	2	2	0	2
918	0	37	1	0	0	3	2	3	3	14	2	1	3	2	3	3	1	3	2	3	3	2	2	3	1	2	2	1	3	1	0	3	2	0	3	3	3
919	1	40	1	0	0	3	2	4	4	22	4	4	4	3	3	4	0	0	0	0	0	1	0	0	0	1	0	1	1	0	1	2	2	0	0	0	0
920	0	43	1	0	0	3	1	0	0	4	1	0	1	1	0	1	1	1	1	3	3	3	3	3	2	2	2	1	2	1	1	1	1	1	1	1	2
921	0	50	1	0	0	3	2	4	4	22	4	4	3	3	4	4	0	0	0	0	0	1	0	1	0	2	1	1	1	1	1	2	2	0	0	0	0
922	0	45	1	0	0	3	2	1	1	5	2	1	1	1	0	0	1	3	3	3	3	3	2	3	3	3	3	3	3	3	0	2	2	1	0	0	3
923	0	20	0	0	0	3	2	1	0	9	3	2	2	0	1	1	1	1	2	2	2	2	2	2	2	2	2	2	2	2	1	1	1	1	1	1	1
924	0	33	1	1	0	3	0	1	0	2	1	0	1	0	0	0	1	1	1	2	2	3	3	3	1	2	3	2	2	3	0	0	1	0	3	1	3
925	0	24	0	0	0	3	1	0	2	0	0	0	0	0	0	0	0	1	1	3	1	3	3	3	1	1	2	2	2	3	1	1	3	2	2	2	3
926	0	30	0	0	0	3	2	1	0	8	2	2	1	1	1	1	1	3	2	2	2	2	3	3	3	3	3	2	3	2	0	1	1	0	3	0	2
927	0	25	0	0	0	3	2	0	0	3	1	0	2	0	0	0	1	2	3	3	3	3	3	2	3	3	3	2	2	3	1	1	1	1	1	1	3
928	1	19	0	1	1	3	2	4	4	22	3	4	3	4	4	4	0	0	0	0	0	1	0	0	0	0	1	0	1	0	1	1	2	0	0	0	1
929	1	19	0	1	1	3	2	4	4	22	4	3	4	4	4	3	0	1	1	0	0	0	0	0	0	1	1	1	1	1	0	1	0	1	0	0	0
930	0	21	0	0	1	3	1	0	0	8	1	1	2	2	1	1	0	2	2	1	1	1	1	1	2	2	2	0	1	2	0	2	1	1	1	1	2
931	1	35	1	0	0	3	2	1	0	7	2	0	2	2	1	0	1	2	2	2	3	2	3	2	2	2	3	3	3	3	0	1	1	1	1	1	1
932	0	48	1	0	0	3	2	1	0	10	3	1	2	2	1	1	0	1	2	2	2	2	2	3	1	1	1	1	3	1	0	3	3	0	3	2	2
933	1	18	0	1	0	3	2	4	4	23	3	4	4	4	4	4	0	0	0	1	0	0	0	0	0	1	1	1	1	1	1	2	2	0	0	0	0
934	1	22	0	1	1	3	2	4	4	24	4	4	4	4	4	4	0	0	0	1	0	1	0	0	0	1	0	0	1	1	1	1	0	0	0	0	1
935	1	37	0	0	0	3	2	1	2	2	1	0	1	0	0	0	1	1	3	3	3	2	1	1	2	2	2	3	3	0	0	1	0	0	1	1	1
936	1	18	0	1	1	3	2	4	4	22	4	3	4	4	4	3	0	1	0	1	0	0	0	0	0	1	0	0	1	1	1	2	2	1	0	0	0
937	0	36	1	0	0	3	2	3	2	11	2	2	2	2	1	2	1	2	2	2	3	2	2	2	2	1	2	1	1	2	0	2	0	1	1	1	2
938	1	37	1	0	0	3	1	0	0	6	1	0	1	1	1	2	1	3	1	3	1	3	3	3	1	1	2	3	3	2	0	1	1	0	0	0	3
939	0	37	1	0	0	3	2	0	0	5	2	0	1	0	1	1	1	2	2	3	2	2	1	3	1	2	3	1	2	1	0	1	1	1	1	0	3
940	0	24	0	0	0	3	0	0	0	0	0	0	0	0	0	0	1	1	3	3	1	1	2	2	2	2	2	2	2	1	0	0	0	0	0	0	3
941	0	27	0	0	0	3	2	0	1	4	2	0	2	0	0	0	0	0	1	1	0	1	0	0	0	1	2	0	0	0	1	0	0	0	0	0	2
942	0	40	1	0	0	3	2	0	0	2	1	0	1	0	0	0	1	2	3	3	2	2	2	3	3	2	3	3	2	1	2	0	1	1	1	0	3
943	0	31	1	0	0	3	2	0	0	5	1	0	1	1	1	1	1	1	1	2	2	1	2	1	1	1	1	1	2	1	0	2	0	0	1	1	1
944	1	37	2	0	0	3	0	1	0	9	2	0	2	1	2	2	0	3	2	2	2	2	2	2	2	2	2	2	2	2	2	2	2	2	2	2	2
945	0	35	1	0	0	3	2	1	2	7	2	1	1	1	1	1	1	2	3	3	3	3	3	3	3	3	3	1	3	1	0	3	2	0	1	2	3
946	0	40	1	0	0	3	1	1	0	3	2	0	1	0	0	0	1	3	3	3	3	3	0	2	3	3	3	3	3	3	0	1	3	3	2	2	3
947	0	25	0	0	0	3	2	4	4	22	3	4	3	4	4	4	0	0	0	0	0	0	0	0	0	1	1	0	1	0	1	2	2	0	0	0	0
948	1	39	1	0	0	3	1	0	0	2	1	0	0	0	0	1	1	2	2	3	2	2	2	3	3	2	2	1	3	1	0	1	1	1	1	0	2
949	0	44	1	0	0	3	2	0	0	3	2	0	1	0	0	0	1	3	3	3	3	3	3	3	3	3	3	3	3	0	0	2	0	0	0	0	3
950	0	68	1	1	0	3	2	4	4	21	4	3	4	3	4	3	0	0	1	0	0	0	0	1	1	1	0	1	0	1	1	2	2	0	1	0	0
951	0	18	0	1	0	3	2	4	4	21	3	4	4	4	3	3	0	0	0	0	0	0	0	1	0	0	1	1	1	1	1	0	2	0	1	0	0
952	0	19	0	1	1	3	2	4	4	24	4	4	4	4	4	4	0	0	0	1	0	1	0	0	0	1	0	0	1	1	1	1	0	0	0	0	1
953	0	22	0	1	0	3	2	4	4	23	3	4	4	4	4	4	0	0	0	1	0	0	0	0	0	1	1	1	1	1	1	2	2	0	0	0	0
954	0	24	0	0	0	3	2	1	0	2	1	1	0	0	0	0	1	3	2	2	2	3	2	1	1	1	2	3	3	2	0	1	1	1	1	1	2
955	1	26	1	0	1	3	2	0	0	1	1	0	0	0	0	0	1	1	1	3	2	2	1	2	2	2	2	3	2	2	0	0	1	1	1	1	2
956	0	32	1	0	1	3	2	1	0	6	2	1	1	0	1	1	1	3	2	3	1	1	3	2	2	1	2	2	2	2	2	2	2	0	2	2	2
957	0	36	1	0	0	3	2	0	0	3	1	0	1	1	0	0	1	2	2	2	2	2	2	2	2	2	2	2	2	2	0	1	1	1	1	2	3
958	0	27	0	0	0	3	2	0	0	2	1	0	1	0	0	0	1	3	3	3	3	2	3	3	3	3	3	2	2	2	0	2	0	1	1	0	2
959	1	33	0	0	0	3	2	0	2	9	2	0	2	1	3	1	0	1	2	3	2	3	0	0	2	0	1	2	0	3	0	2	1	0	3	2	2
960	0	37	1	0	0	3	2	3	0	8	3	3	1	1	0	0	1	3	3	3	3	3	3	3	2	3	3	3	3	3	0	2	0	0	0	0	3
961	0	18	0	1	1	3	2	4	4	22	4	4	4	3	3	4	0	0	0	0	1	0	0	0	0	0	1	1	2	1	1	2	2	0	0	0	0
962	1	39	1	0	0	3	0	0	0	0	0	0	0	0	0	0	1	3	1	3	2	3	3	3	1	1	1	3	3	3	1	3	1	0	1	1	3
963	0	19	0	1	0	3	2	4	4	21	4	3	4	3	4	3	0	0	1	0	0	0	0	1	1	1	0	1	0	1	1	2	2	0	1	0	0
964	0	53	1	0	0	3	0	0	0	3	2	0	1	0	0	0	1	3	3	3	3	3	0	3	3	3	3	1	3	1	0	3	3	1	3	3	3
965	0	20	0	1	0	3	2	4	4	21	3	4	3	4	4	3	0	0	1	0	0	0	1	1	1	1	1	1	1	1	1	2	2	1	1	1	0
966	0	30	1	0	0	3	2	0	0	3	1	0	1	1	0	0	1	1	2	3	2	1	2	2	2	1	1	2	2	1	1	3	0	0	1	0	1
967	0	18	0	1	0	3	2	4	4	21	3	3	4	4	4	3	0	1	0	1	1	0	0	0	0	0	1	0	1	1	0	1	0	0	0	0	1
968	0	36	1	0	0	3	2	1	0	9	2	1	1	1	1	3	1	2	2	3	2	2	2	2	2	2	2	2	2	2	0	2	2	1	1	0	3
969	0	22	0	0	0	3	2	0	1	1	1	0	0	0	0	0	1	2	3	2	3	2	2	2	3	2	3	2	2	2	0	2	2	1	1	0	2
970	0	27	1	0	0	3	2	1	0	2	1	0	1	0	0	0	1	2	3	3	3	2	2	1	2	2	2	2	3	0	0	0	2	2	1	1	2
971	0	29	1	0	0	3	2	1	0	5	2	1	1	0	0	1	0	0	2	1	2	1	1	1	2	1	1	1	1	2	2	2	2	2	2	3	3
972	1	29	1	0	0	3	2	0	0	3	1	1	0	0	0	1	1	3	2	2	2	2	1	2	1	2	2	1	2	2	1	2	1	2	2	1	2
973	1	35	1	0	1	3	2	1	0	6	3	0	1	1	1	0	1	1	1	1	1	1	2	1	1	1	1	1	1	1	0	1	0	0	0	1	0
974	1	48	1	0	1	3	2	1	1	15	3	2	2	2	3	3	0	1	1	2	1	2	2	2	2	2	2	2	2	2	0	2	2	1	3	2	2
975	0	34	1	0	0	3	1	0	1	4	1	1	1	0	0	1	1	3	2	1	2	3	3	2	2	1	1	2	1	2	0	1	1	2	1	1	3
976	1	37	1	0	0	3	1	0	0	0	0	0	0	0	0	0	1	3	3	3	3	3	3	3	3	3	3	3	3	1	1	0	0	0	0	0	3
977	0	40	2	0	1	3	2	1	0	5	1	1	1	1	1	0	1	2	3	3	2	1	2	3	3	1	2	1	2	3	0	1	0	0	1	0	2
978	0	41	1	0	0	3	0	1	2	7	2	0	1	1	1	2	0	1	2	3	1	3	3	1	1	1	1	1	1	3	0	3	3	3	2	1	3
979	0	44	2	0	0	3	2	0	0	3	2	0	1	0	0	0	1	3	2	3	3	3	1	3	2	2	2	3	3	1	0	1	0	0	0	0	1
980	1	52	1	0	0	3	2	0	0	5	1	1	1	1	0	1	1	1	1	3	2	2	2	2	1	3	2	1	2	3	0	3	2	1	0	0	2
981	1	21	0	1	0	3	2	4	4	21	3	4	4	4	3	3	0	0	0	0	0	0	0	1	0	0	1	1	1	1	1	0	2	0	1	0	0
982	1	37	1	0	0	3	1	0	0	2	1	0	1	0	0	0	1	2	2	3	3	3	2	2	2	2	2	3	3	1	1	0	0	0	0	0	1
983	0	39	1	0	0	3	2	0	0	2	1	0	1	0	0	0	1	3	3	3	3	3	3	1	2	3	2	2	3	1	0	1	0	2	1	0	1
984	0	30	1	0	1	3	2	3	2	7	2	1	1	1	1	1	1	1	1	1	3	1	1	1	1	3	3	1	1	0	3	1	0	1	1	0	1
985	1	28	2	0	1	3	2	3	0	17	3	2	4	4	3	1	0	0	0	1	0	3	1	0	0	0	0	0	3	3	2	0	3	1	2	3	3
986	1	30	0	0	0	3	1	0	0	0	0	0	0	0	0	0	1	2	1	2	1	2	2	2	2	2	2	2	2	2	1	1	0	0	1	1	1
987	0	30	1	0	0	3	2	0	0	3	2	0	1	0	0	0	1	3	3	3	3	3	3	3	3	3	3	3	3	3	0	1	1	1	0	0	1
988	1	35	0	0	1	3	1	0	0	3	0	0	2	0	0	1	1	2	0	3	3	3	1	2	0	1	2	3	3	1	1	3	3	0	1	1	3
989	1	52	1	0	0	3	1	0	0	1	1	0	0	0	0	0	1	3	0	3	3	3	3	3	0	3	2	3	3	3	0	3	3	0	3	2	3
990	0	20	0	1	1	3	2	4	4	23	4	4	3	4	4	4	0	0	0	0	0	1	1	0	0	0	1	1	1	1	1	2	2	0	1	0	1
991	0	52	1	0	0	3	2	1	1	9	2	2	2	1	1	1	1	2	1	2	2	2	2	2	2	2	2	3	2	2	1	2	3	1	2	1	2
992	0	19	0	0	1	3	2	2	0	7	2	0	3	1	1	0	0	0	1	2	2	2	2	1	1	2	1	2	3	3	1	3	2	2	3	2	3
993	0	55	1	0	0	3	2	0	2	6	2	1	1	1	1	0	0	3	1	3	1	1	2	1	1	1	1	0	3	2	0	1	2	1	3	3	3
994	0	22	0	1	1	3	2	4	4	22	4	4	4	3	3	4	0	0	0	0	0	1	0	0	0	1	0	1	1	0	1	2	2	0	0	0	0
995	0	37	1	0	0	3	1	0	0	3	1	1	1	0	0	0	1	0	2	3	3	3	2	3	3	2	3	0	3	3	0	3	1	1	3	2	3
996	0	18	0	1	0	3	2	4	4	23	4	4	3	4	4	4	0	0	0	0	0	1	1	0	0	0	1	1	1	1	1	2	2	0	1	0	1
997	0	28	1	0	0	3	0	1	0	17	3	3	3	3	2	3	0	1	2	1	1	1	1	1	1	2	1	1	1	1	0	0	0	0	1	2	3
998	0	30	1	0	0	3	1	0	0	4	2	1	1	0	0	0	1	3	1	3	3	1	3	2	2	2	2	2	2	2	1	2	2	1	1	0	2
999	0	41	2	0	0	3	1	0	0	7	2	1	2	1	1	0	1	3	3	2	2	2	2	2	2	2	3	2	2	2	3	1	1	2	1	0	3
1000	1	18	0	1	1	3	2	4	4	22	4	4	3	3	4	4	0	0	0	0	0	1	0	1	0	2	1	1	1	1	1	2	2	0	0	0	0
1001	1	20	0	1	0	3	2	4	4	21	3	4	3	4	4	3	0	0	1	0	0	0	1	1	1	1	1	1	1	1	1	2	2	1	1	1	0
1002	0	31	1	0	0	3	2	0	0	4	2	1	1	0	0	0	1	3	3	3	3	3	2	3	2	3	3	3	2	3	0	2	2	1	3	1	3
1003	1	18	0	1	0	3	2	4	4	23	4	4	4	4	3	4	0	0	0	1	0	0	0	0	1	1	1	0	0	1	1	2	0	0	1	0	0
1004	0	52	2	0	0	3	2	0	0	8	2	2	1	1	1	1	1	2	2	2	2	2	2	2	1	2	2	1	2	2	1	1	1	2	2	1	2
1005	1	41	1	1	0	3	1	0	0	3	1	0	0	0	0	2	1	3	1	2	3	1	1	2	1	1	2	1	2	1	0	0	0	1	0	0	1
1006	0	30	1	0	0	3	2	1	2	6	3	1	1	1	0	0	1	1	2	1	1	3	3	2	1	2	3	3	3	0	0	0	1	1	0	0	1
1007	1	39	1	0	0	3	2	0	0	2	1	0	0	0	1	0	1	3	1	3	3	3	2	2	2	3	3	2	2	2	0	2	2	2	1	2	2
1008	1	62	1	0	0	3	0	0	0	2	1	0	1	0	0	0	1	2	1	3	3	3	1	2	2	2	2	3	3	3	0	2	3	0	3	0	2
1009	0	19	0	1	0	3	2	4	4	22	4	4	4	3	3	4	0	0	0	0	1	0	0	0	0	0	1	1	2	1	1	2	2	0	0	0	0
1010	1	34	1	0	0	3	2	0	0	1	1	0	0	0	0	0	1	3	1	3	2	2	2	3	1	2	2	1	3	1	3	1	0	1	0	0	1
1011	0	37	1	0	0	3	1	1	0	4	2	2	0	0	0	0	0	1	1	3	2	2	3	1	0	0	1	0	0	2	0	2	1	2	2	2	2
1012	1	21	0	1	1	3	2	4	4	21	3	4	3	4	4	3	0	0	1	0	0	0	1	1	1	1	1	1	1	1	1	2	2	1	1	1	0
1013	0	30	1	0	0	3	2	1	0	13	3	2	2	2	3	1	0	1	1	2	2	1	2	2	1	2	1	0	1	1	0	3	2	1	2	2	3
1014	0	30	1	0	0	3	1	0	0	5	2	1	1	1	0	0	1	1	1	2	3	2	2	3	1	1	2	2	1	2	0	1	1	2	2	2	2
1015	1	38	1	0	0	3	2	0	0	3	2	0	1	0	0	0	1	0	2	3	2	0	2	2	2	2	3	0	1	0	0	3	1	0	2	0	2
1016	1	50	1	0	1	3	2	0	0	9	3	3	1	1	0	1	0	1	1	3	2	0	1	1	2	2	2	2	2	1	2	1	2	1	2	2	1
1017	0	20	0	1	1	3	2	4	4	24	4	4	4	4	4	4	0	0	0	0	0	0	0	0	0	1	1	1	1	0	1	2	2	1	0	0	0
1018	0	28	0	0	0	3	1	0	0	1	0	0	1	0	0	0	1	3	2	3	3	2	2	3	2	2	2	3	3	3	0	1	0	1	1	2	2
1019	0	33	1	0	0	3	2	0	2	4	1	1	2	0	0	0	1	2	3	1	2	1	2	3	1	1	1	1	1	0	0	1	1	0	1	0	1
1020	0	43	1	0	0	3	1	0	0	2	1	0	1	0	0	0	1	3	2	3	2	3	3	3	1	2	2	2	3	3	0	1	0	0	1	0	1
1021	1	25	0	0	0	3	2	0	0	5	2	0	2	1	0	0	1	3	3	3	3	3	3	3	3	3	3	3	3	3	0	3	0	0	2	1	3
1022	0	30	1	0	0	3	1	0	2	2	0	0	1	0	1	0	1	0	3	3	2	2	2	2	3	2	2	2	3	2	1	1	0	1	1	1	3
1023	0	47	1	0	0	3	1	4	2	11	2	2	2	1	2	2	1	2	3	2	1	1	1	1	2	1	2	1	1	1	1	1	1	1	1	1	1
1024	0	22	0	0	0	3	2	0	1	5	1	0	1	0	0	3	1	3	2	3	2	2	2	2	3	2	3	3	2	3	0	0	1	1	3	0	3
1025	0	37	1	0	0	3	2	1	0	2	1	0	1	0	0	0	1	3	1	3	3	3	2	3	0	2	2	3	3	0	0	1	3	0	1	0	2
1026	0	42	1	0	0	3	1	0	0	3	1	2	0	0	0	0	1	2	2	3	2	3	2	2	1	1	2	1	1	2	0	2	2	1	2	1	2
1027	0	47	1	0	0	3	1	0	0	2	1	0	1	0	0	0	1	3	1	3	3	3	3	3	1	3	3	3	3	1	0	3	2	0	2	0	2
1028	0	21	0	1	0	3	2	4	4	20	3	4	3	3	3	4	0	0	0	0	1	0	0	0	0	1	0	0	1	0	1	2	2	0	1	1	1
1029	0	21	0	1	0	3	2	4	4	20	3	3	3	3	4	4	0	0	0	0	0	0	0	0	1	0	2	1	1	1	1	2	1	0	0	0	0
1030	0	39	1	0	0	3	2	1	0	5	1	1	1	0	1	1	1	2	2	3	3	3	3	3	3	3	3	3	3	3	0	1	1	1	1	0	3
1031	0	40	1	0	0	3	2	0	0	6	1	0	2	1	0	2	1	3	1	3	2	2	3	3	0	2	3	1	3	2	0	3	3	1	2	0	2
1032	0	50	1	0	0	3	2	0	1	3	1	0	1	0	0	1	1	2	1	3	3	3	2	2	2	2	2	2	2	3	0	3	2	1	2	1	3
1033	1	33	1	0	0	3	1	0	0	1	0	0	1	0	0	0	1	1	0	3	1	3	3	2	1	1	3	1	3	0	0	3	1	0	1	0	1
1034	1	33	2	0	0	3	0	0	0	2	0	0	1	0	1	0	1	2	2	3	2	1	2	2	1	2	2	3	2	1	2	1	1	1	1	1	2
1035	0	36	1	1	0	3	2	4	4	23	3	4	4	4	4	4	0	0	0	1	0	0	0	0	0	1	1	1	1	1	1	2	2	0	0	0	0
1036	1	36	1	0	0	3	2	1	0	4	2	0	1	0	1	0	1	1	1	2	1	1	2	2	1	2	2	1	2	0	0	0	1	0	0	0	1
1037	0	38	1	0	0	3	0	0	0	1	0	0	0	0	0	1	1	3	1	3	2	3	3	1	1	2	3	3	1	0	0	0	0	0	0	0	0
1038	1	38	1	0	1	3	2	4	4	21	3	4	4	4	3	3	0	0	0	0	0	0	0	1	0	0	1	1	1	1	1	0	2	0	1	0	0
1039	1	40	1	0	1	3	1	0	0	2	0	0	0	0	0	2	0	1	2	3	0	1	0	1	0	3	2	3	3	0	1	1	2	1	3	1	3
1040	0	40	1	0	1	3	1	0	0	1	0	0	0	0	0	1	1	1	2	3	3	3	2	2	3	2	2	2	2	1	0	1	2	1	2	1	3
1041	1	19	0	1	1	3	2	4	4	22	4	4	3	3	4	4	0	0	0	0	0	1	0	1	0	2	1	1	1	1	1	2	2	0	0	0	0
1042	0	24	0	0	1	3	1	0	0	1	1	0	0	0	0	0	1	3	1	2	2	1	3	2	2	2	2	3	3	2	1	1	1	0	1	1	1
1043	0	29	1	0	0	3	1	0	0	1	0	0	1	0	0	0	1	2	2	2	1	3	2	1	1	2	2	0	1	2	0	0	0	1	2	1	2
1044	1	48	1	0	0	3	2	1	0	7	2	2	2	1	0	0	1	3	1	3	2	2	3	2	2	2	3	1	3	2	0	1	1	0	1	1	2
1045	0	19	0	1	0	3	2	4	4	21	3	3	4	4	4	3	0	1	0	1	1	0	0	0	0	0	1	0	1	1	0	1	0	0	0	0	1
1046	0	24	0	0	0	3	1	0	0	1	0	0	0	0	0	1	1	2	2	2	2	2	2	3	2	2	2	2	2	1	0	1	0	1	0	1	1
1047	0	31	1	0	0	3	2	1	0	4	3	0	1	0	0	0	1	3	3	2	3	3	1	2	3	1	2	2	0	2	0	1	1	1	0	1	3
1048	1	33	0	0	0	3	2	0	0	2	2	0	0	0	0	0	1	3	2	3	2	3	3	3	2	3	2	3	1	1	0	1	0	0	1	0	1
1049	0	34	0	0	0	3	2	1	0	4	2	0	0	0	1	1	0	3	3	3	3	1	2	1	1	2	1	1	1	1	2	2	1	3	2	2	1
1050	0	20	0	1	1	3	2	4	4	24	4	4	4	4	4	4	0	0	0	1	0	1	0	0	0	1	0	0	1	1	1	1	0	0	0	0	1
1051	0	35	1	0	1	3	2	1	2	6	2	1	1	1	1	0	1	2	3	3	3	2	2	2	1	2	2	2	1	1	0	0	0	0	2	0	2
1052	1	38	1	0	0	3	1	1	2	10	2	2	2	2	1	1	1	1	2	1	2	2	1	2	2	1	2	2	2	1	2	1	1	1	1	1	1
1053	0	40	1	0	0	3	2	1	1	7	2	0	2	2	1	0	1	2	3	1	3	3	1	1	3	2	1	3	3	3	1	3	3	1	1	1	3
1054	1	52	1	0	0	3	1	1	0	6	2	0	0	1	1	2	0	0	0	2	2	2	2	1	1	1	1	2	1	3	0	2	0	0	1	1	1
1055	0	24	0	1	1	3	2	0	2	5	2	0	0	1	1	1	1	3	3	3	3	3	3	2	3	3	3	2	2	3	1	1	1	1	1	0	2
1056	1	24	0	1	0	3	2	4	4	24	4	4	4	4	4	4	0	0	0	1	0	1	1	1	0	2	1	1	1	1	1	2	2	0	0	0	0
1057	1	39	1	0	0	3	2	0	1	10	2	1	2	2	2	1	0	1	1	2	2	3	1	1	0	1	1	1	1	2	2	2	1	2	3	1	2
1058	1	18	0	0	0	3	1	0	0	12	1	4	1	1	2	3	1	3	0	0	2	1	3	3	1	3	2	3	2	2	0	0	0	0	2	0	0
1059	0	21	0	0	1	3	2	1	0	6	2	1	2	0	0	1	1	2	2	2	2	2	3	2	1	1	1	3	2	1	0	1	0	1	1	1	1
1060	1	70	1	0	0	3	1	1	0	1	1	0	0	0	0	0	1	1	1	3	2	3	3	3	3	3	3	3	3	3	0	3	3	0	0	0	3
1061	0	22	0	0	0	3	2	0	0	3	2	0	1	0	0	0	1	3	2	1	3	3	3	3	2	2	2	2	3	0	0	2	0	0	2	0	3
1062	0	25	0	0	0	3	1	0	0	2	0	0	1	1	0	0	1	3	1	2	2	3	2	1	2	1	1	2	2	2	1	1	1	1	0	0	1
1063	0	29	1	0	0	3	1	1	0	7	2	0	2	1	2	0	1	2	3	2	2	2	3	2	2	2	2	1	3	1	0	0	0	1	2	0	2
1064	1	38	1	0	1	3	2	2	2	9	2	2	1	1	2	1	0	1	1	2	2	2	2	2	1	1	2	1	1	2	1	2	0	1	2	1	3
1065	1	19	0	1	1	3	2	4	4	23	4	4	3	4	4	4	0	0	0	0	0	1	1	0	0	0	1	1	1	1	1	2	2	0	1	0	1
1066	1	19	0	1	0	3	2	4	4	23	4	4	4	4	3	4	0	0	0	1	0	0	0	0	1	1	1	0	0	1	1	2	0	0	1	0	0
1067	0	21	0	1	1	3	2	4	4	22	4	3	4	4	4	3	0	1	1	0	0	0	0	0	0	1	1	1	1	1	0	1	0	1	0	0	0
1068	1	32	1	0	0	3	2	0	0	2	1	0	1	0	0	0	1	3	2	3	2	3	2	3	2	2	2	3	3	2	2	1	1	1	1	1	3
1069	1	33	1	0	0	3	2	4	4	24	4	4	4	4	4	4	0	0	0	0	0	0	0	0	0	1	1	1	1	0	1	2	2	1	0	0	0
1070	1	38	1	0	0	3	2	1	0	6	2	2	2	0	0	0	1	1	2	3	3	3	3	3	3	3	3	2	2	2	3	2	2	1	1	1	2
1071	1	39	1	0	1	3	2	1	0	4	0	1	1	0	1	1	0	1	1	1	2	1	1	1	1	1	2	2	1	0	2	2	2	2	2	2	1
1072	1	39	1	0	1	3	1	1	1	4	2	0	2	0	0	0	1	2	1	3	2	2	3	3	3	2	3	2	3	2	0	1	1	1	0	1	1
1073	0	40	1	0	0	3	1	0	0	3	2	0	1	0	0	0	1	1	3	2	3	3	2	2	3	3	2	2	2	2	0	2	0	1	1	0	1
1074	0	43	1	0	0	3	2	0	1	4	2	0	1	0	0	1	1	2	1	3	3	2	3	3	1	2	3	3	2	1	0	3	3	1	2	2	2
1075	0	46	1	0	0	3	2	1	0	1	1	0	0	0	0	0	1	2	3	3	3	1	2	2	3	1	2	2	1	2	0	0	0	1	0	1	1
1076	0	25	0	0	0	3	0	2	1	8	2	1	2	1	2	0	0	1	1	2	2	1	2	2	1	2	2	3	1	1	0	1	2	0	2	3	3
1077	0	33	0	0	1	3	2	1	2	6	2	0	2	2	0	0	1	2	3	3	3	1	3	1	2	2	1	1	1	1	1	0	0	0	1	0	1
1078	0	35	1	0	0	3	1	0	0	6	1	1	1	1	1	1	1	3	2	1	1	1	3	2	1	2	2	3	1	1	0	0	0	0	3	0	3
1079	0	36	1	0	0	3	2	4	4	23	4	4	3	4	4	4	0	0	1	0	0	1	1	0	1	1	1	0	1	1	1	2	2	0	0	1	0
1080	0	18	0	1	1	3	2	4	4	20	3	4	3	3	3	4	0	0	0	0	1	0	0	0	0	1	0	0	1	0	1	2	2	0	1	1	1
1081	0	19	0	1	1	3	2	4	4	23	4	4	4	4	3	4	0	0	0	1	0	0	0	0	1	1	1	0	0	1	1	2	0	0	1	0	0
1082	0	27	1	0	0	3	2	0	0	13	3	2	2	2	2	2	1	2	3	2	2	2	2	2	3	2	2	1	2	1	0	2	3	2	2	2	2
1083	1	45	1	0	0	3	1	0	0	1	1	0	0	0	0	0	0	3	3	3	3	3	2	3	2	3	3	3	3	3	3	3	3	3	3	3	3
1084	1	29	0	0	0	3	1	0	0	1	1	0	0	0	0	0	1	2	1	3	3	3	2	3	2	2	3	2	3	3	0	2	1	2	2	0	3
1085	1	19	0	1	0	3	2	4	4	21	4	3	4	3	4	3	0	0	1	0	0	0	0	1	1	1	0	1	0	1	1	2	2	0	1	0	0
1086	0	36	1	0	1	3	2	0	3	2	2	0	0	0	0	0	1	3	3	3	3	3	3	3	3	3	3	1	3	0	0	2	2	0	2	1	3
1087	1	18	0	1	0	3	2	4	4	23	3	4	4	4	4	4	0	0	0	1	0	0	0	0	0	1	1	1	1	1	1	2	2	0	0	0	0
1088	1	23	0	1	0	3	2	4	4	22	4	4	3	3	4	4	0	0	0	0	1	0	0	0	0	2	1	0	1	1	0	0	0	0	0	1	0
1089	0	23	0	0	0	3	1	1	0	5	1	0	1	1	1	1	1	2	3	2	3	1	1	1	3	1	2	3	2	2	0	0	1	1	1	1	2
1090	0	25	1	0	0	3	1	1	1	3	2	1	0	0	0	0	1	2	2	3	3	3	2	2	2	1	0	1	1	1	0	0	0	0	1	0	1
1091	0	46	1	0	0	3	1	0	0	3	1	0	2	0	0	0	1	3	1	3	3	3	3	3	3	3	3	3	3	3	0	3	1	2	3	3	3
1092	0	58	1	0	0	3	2	4	4	21	4	3	3	4	4	3	0	1	1	0	0	0	1	0	0	1	0	1	1	1	1	2	2	0	0	0	1
1093	0	23	0	0	0	3	1	0	0	3	1	0	1	1	0	0	1	3	3	3	3	1	2	3	2	1	1	3	2	3	0	1	1	0	1	2	3
1094	0	35	1	0	0	3	2	3	2	17	4	3	3	3	2	2	0	2	1	1	1	1	1	1	1	1	1	1	1	1	3	3	2	3	3	3	1
1095	0	28	1	1	1	3	2	1	4	8	1	2	2	2	0	1	1	3	2	1	1	1	2	2	0	1	0	2	0	2	0	0	0	0	3	0	0
1096	0	38	1	0	0	3	1	0	0	3	1	0	1	1	0	0	0	1	2	2	2	3	3	3	1	2	2	2	2	2	2	2	3	0	2	3	3
1097	0	38	1	0	0	3	2	3	0	7	2	1	1	2	1	0	1	1	2	3	3	3	2	1	2	1	2	1	3	1	0	1	0	1	1	1	3
1098	1	19	0	1	1	3	2	4	4	21	4	3	4	3	4	3	0	0	1	0	0	0	0	1	1	1	0	1	0	1	1	2	2	0	1	0	0
1099	1	79	0	0	0	3	1	1	1	4	1	0	1	1	1	0	1	1	1	2	1	3	2	2	2	2	3	3	2	2	0	3	1	0	1	1	3
1100	1	21	0	1	0	3	2	4	4	22	4	3	4	4	4	3	0	1	1	0	0	0	0	0	0	1	1	1	1	1	0	1	0	1	0	0	0
1101	0	34	0	0	0	3	2	1	0	3	2	0	1	0	0	0	1	3	2	3	2	2	1	3	2	2	2	3	2	2	1	1	1	1	1	1	1
1102	0	34	1	0	0	3	1	0	0	1	1	0	0	0	0	0	1	2	1	2	2	3	2	2	2	2	2	2	2	2	2	1	0	0	1	0	3
1103	0	33	1	0	0	3	2	2	1	4	2	0	1	0	1	0	0	1	2	1	1	1	1	1	1	1	1	1	1	1	0	1	1	0	1	1	1
1104	0	41	1	0	0	3	2	0	0	4	1	0	1	1	1	0	1	2	2	3	3	3	3	3	1	1	1	2	1	2	1	2	1	0	1	0	3
1105	0	26	1	0	0	3	2	1	0	4	1	1	1	1	0	0	1	2	3	3	3	3	2	2	3	2	2	3	3	3	0	0	1	2	1	0	1
1106	1	19	0	1	1	3	2	4	4	23	4	4	3	4	4	4	0	0	1	0	0	1	1	0	1	1	1	0	1	1	1	2	2	0	0	1	0
1107	0	22	0	1	0	3	2	4	4	23	3	4	4	4	4	4	0	0	0	1	0	0	0	0	0	1	1	1	1	1	1	2	2	0	0	0	0
1108	1	25	0	0	0	3	0	0	1	5	1	0	1	1	1	1	1	1	1	3	3	3	2	1	1	1	1	2	2	1	0	2	2	1	1	1	1
1109	0	40	1	0	1	3	0	0	0	0	0	0	0	0	0	0	1	2	2	3	3	3	2	3	2	3	2	3	2	0	0	0	0	0	0	0	3
1110	0	52	1	0	0	3	0	0	0	1	0	0	1	0	0	0	1	3	2	3	3	3	3	2	3	3	2	2	3	3	0	3	2	1	2	2	3
1111	0	28	0	0	0	3	2	0	0	1	1	0	0	0	0	0	1	1	1	3	2	3	2	2	2	1	1	2	2	2	1	2	1	0	0	1	2
1112	0	30	1	0	0	3	0	0	0	2	2	0	0	0	0	0	1	1	3	3	1	3	3	3	0	2	2	3	3	1	0	0	2	1	1	2	2
1113	0	35	2	0	0	3	2	1	0	4	2	0	1	1	0	0	1	1	2	2	3	1	3	3	1	1	3	1	2	3	1	1	0	1	2	0	3
1114	0	47	1	0	0	3	2	0	0	6	2	1	1	1	1	0	1	3	1	3	3	3	3	3	1	3	1	3	3	3	0	1	1	2	2	2	3
1115	0	21	0	1	0	3	2	4	4	22	4	4	3	3	4	4	0	0	0	0	1	0	0	0	0	2	1	0	1	1	0	0	0	0	0	1	0
1116	0	38	1	0	0	3	2	0	0	1	1	0	0	0	0	0	1	2	0	3	3	3	2	2	1	1	1	1	0	0	0	1	0	0	0	1	3
1117	0	39	1	0	0	3	2	1	1	2	1	1	0	0	0	0	1	2	1	2	1	2	1	2	2	1	1	1	1	2	0	1	1	0	0	1	1
1118	1	18	0	1	1	3	2	4	4	22	4	4	3	3	4	4	0	0	0	0	1	0	0	0	0	2	1	0	1	1	0	0	0	0	0	1	0
1119	0	48	1	0	0	3	0	0	0	3	1	0	1	1	0	0	1	3	3	3	3	3	3	3	2	2	2	3	3	2	0	1	1	1	2	2	3
1120	0	19	0	1	1	3	2	4	4	22	4	4	3	3	4	4	0	0	0	0	0	1	0	1	0	2	1	1	1	1	1	2	2	0	0	0	0
1121	0	22	0	1	0	3	2	4	4	20	3	3	3	3	4	4	0	0	0	0	0	0	0	0	1	0	2	1	1	1	1	2	1	0	0	0	0
1122	0	26	0	0	0	3	1	1	0	10	2	1	2	2	2	1	1	2	2	1	1	2	2	2	2	1	1	1	1	2	0	1	0	1	1	1	2
1123	0	50	1	0	0	3	0	0	0	6	3	3	0	0	0	0	0	0	0	0	0	0	0	1	0	0	0	2	2	0	0	0	0	0	0	0	2
1124	0	57	1	0	0	3	2	1	1	15	3	1	3	3	2	3	1	3	2	2	3	1	3	3	3	3	2	3	3	3	0	2	0	0	3	0	3
1125	1	21	0	0	0	3	2	0	0	7	2	0	2	1	1	1	1	2	1	2	2	2	2	2	2	2	2	2	2	2	2	2	0	1	2	0	1
1126	0	24	1	0	0	3	2	4	1	12	3	1	3	2	1	2	1	2	3	2	3	0	1	2	3	3	3	2	2	2	0	2	3	1	2	1	3
1127	0	30	0	0	0	3	2	0	0	14	4	2	2	2	2	2	0	1	0	2	2	2	2	2	1	2	2	1	1	1	3	3	0	2	1	1	3
1128	0	50	1	0	0	3	1	0	0	1	1	0	0	0	0	0	1	3	3	3	3	3	2	3	3	3	3	3	3	1	0	3	1	2	2	2	2
1129	1	22	0	1	0	3	2	4	4	22	4	4	3	3	4	4	0	0	0	0	0	1	0	1	0	2	1	1	1	1	1	2	2	0	0	0	0
1130	0	23	1	0	0	3	2	0	0	9	3	3	0	1	2	0	1	2	3	3	0	2	3	3	3	1	0	3	0	3	0	0	3	2	0	1	1
1131	0	40	1	0	0	3	2	0	0	5	2	0	1	2	0	0	1	2	1	3	3	3	1	3	2	2	2	2	2	2	2	2	0	1	1	1	1
1132	0	20	0	1	0	3	2	4	4	22	4	3	4	4	4	3	0	1	1	0	0	0	0	0	0	1	1	1	1	1	0	1	0	1	0	0	0
1133	0	39	1	0	0	3	2	3	0	5	2	0	2	0	1	0	0	3	1	2	3	2	1	1	2	1	3	1	1	1	0	3	2	2	3	3	2
1134	1	20	0	1	1	3	2	4	4	23	3	4	4	4	4	4	0	0	0	1	0	0	0	0	0	1	1	1	1	1	1	2	2	0	0	0	0
1135	0	25	1	0	0	3	1	0	0	2	1	0	0	0	0	1	1	0	1	3	1	2	3	3	2	2	2	2	1	1	0	0	0	0	1	0	1
1136	0	27	1	0	1	3	2	3	2	14	3	1	3	3	2	2	0	1	3	2	1	1	2	2	2	2	1	1	1	1	1	2	1	2	0	2	2
1137	0	19	0	1	1	3	2	4	4	23	4	4	4	4	3	4	0	0	0	1	0	0	0	0	1	1	1	0	0	1	1	2	0	0	1	0	0
1138	1	26	1	0	0	3	2	0	0	2	2	0	0	0	0	0	1	1	2	3	3	2	1	2	2	1	1	3	2	1	1	1	0	1	0	1	1
1139	0	28	0	0	0	3	2	4	4	23	4	4	3	4	4	4	0	0	0	0	0	1	1	0	0	0	1	1	1	1	1	2	2	0	1	0	1
1140	0	40	2	0	0	3	1	0	0	0	0	0	0	0	0	0	1	1	0	3	2	2	2	3	2	2	2	1	2	2	0	1	1	1	1	0	1
1141	0	46	1	0	0	3	1	0	0	2	1	0	1	0	0	0	1	1	1	3	3	3	1	1	1	3	2	1	3	1	0	3	1	1	3	0	3
1142	0	50	1	0	0	3	2	0	0	3	1	0	0	1	1	0	1	1	1	2	2	1	3	3	1	1	1	0	1	1	1	2	0	0	1	1	2
1143	0	19	0	1	1	3	2	4	4	22	4	3	4	4	4	3	0	1	1	0	0	0	0	0	0	1	1	1	1	1	0	1	0	1	0	0	0
1144	0	25	0	0	0	3	2	0	0	4	2	0	2	0	0	0	1	2	2	3	3	2	3	2	2	3	2	2	2	2	0	1	1	1	1	1	3
1145	0	27	0	1	0	3	2	0	2	1	1	0	0	0	0	0	1	2	1	2	2	3	2	2	2	2	2	1	3	1	0	2	1	1	2	2	3
1146	0	27	1	0	0	3	2	4	4	22	4	4	3	3	4	4	0	0	0	0	0	1	0	1	0	2	1	1	1	1	1	2	2	0	0	0	0
1147	0	35	1	0	0	3	1	0	0	0	0	0	0	0	0	0	1	3	2	3	3	3	1	3	2	2	1	3	2	1	0	1	1	2	1	1	2
1148	1	24	0	1	0	3	2	4	4	22	4	3	4	4	4	3	0	1	1	0	0	0	0	0	0	1	1	1	1	1	0	1	0	1	0	0	0
1149	1	19	0	1	0	3	2	4	4	24	4	4	4	4	4	4	0	0	0	1	0	1	1	1	0	2	1	1	1	1	1	2	2	0	0	0	0
1150	0	25	0	0	0	3	2	2	0	9	3	2	2	1	1	0	0	2	0	3	2	3	2	2	0	3	3	2	3	3	0	3	3	1	2	3	3
1151	0	36	1	0	0	3	2	3	1	12	3	2	2	2	2	1	0	2	1	1	2	2	2	1	1	1	1	0	3	1	0	1	2	3	1	2	3
1152	0	48	1	0	0	3	2	0	0	5	2	0	1	1	0	1	1	2	1	2	2	3	3	2	2	2	2	1	3	2	0	0	2	1	0	0	2
1153	0	26	0	0	0	3	1	0	0	3	1	1	1	0	0	0	1	1	3	2	2	2	1	1	1	1	1	2	2	2	0	1	1	0	1	1	2
1154	0	32	1	1	0	3	2	4	4	22	4	4	3	3	4	4	0	0	0	0	1	0	0	0	0	2	1	0	1	1	0	0	0	0	0	1	0
1155	0	40	1	0	0	3	2	0	1	2	1	0	1	0	0	0	1	2	0	2	3	3	3	2	0	2	0	2	2	0	0	1	0	0	2	1	2
1156	0	43	1	0	0	3	2	0	4	3	2	0	1	0	0	0	1	1	3	3	3	3	3	3	3	3	3	1	3	1	0	2	2	2	2	1	2
1157	1	48	1	0	0	3	0	0	0	3	1	0	1	1	0	0	1	2	2	2	2	3	1	2	1	2	1	3	2	2	0	2	0	1	2	0	2
1158	1	20	0	1	0	3	2	4	4	21	3	4	4	4	3	3	0	0	0	0	0	0	0	1	0	0	1	1	1	1	1	0	2	0	1	0	0
1159	1	24	0	1	1	3	2	4	4	22	4	4	3	3	4	4	0	0	0	0	1	0	0	0	0	2	1	0	1	1	0	0	0	0	0	1	0
1160	1	33	2	0	0	3	2	1	3	5	1	1	1	1	0	1	1	3	3	3	3	3	1	3	2	2	2	2	2	2	1	0	0	0	0	0	1
1161	1	35	1	0	0	3	1	0	0	1	1	0	0	0	0	0	1	2	2	2	2	2	2	2	2	2	2	2	2	2	0	1	1	1	1	0	1
1162	1	50	1	0	0	3	2	4	3	12	3	1	2	2	2	2	0	1	1	2	2	2	1	1	2	1	2	2	2	1	0	1	1	1	3	2	2
1163	1	57	1	0	0	3	0	0	2	0	0	0	0	0	0	0	1	3	2	3	3	2	3	2	1	2	2	3	3	2	2	2	1	0	3	2	3
1164	0	34	1	0	0	3	2	2	2	3	1	0	1	0	1	0	1	2	2	2	2	2	2	2	2	2	2	1	2	2	0	3	2	1	2	1	2
1165	0	45	1	0	1	3	2	0	0	5	2	0	2	1	0	0	1	1	3	3	3	2	2	2	2	2	2	3	3	2	1	0	1	0	1	1	2
1166	0	35	1	0	1	3	2	1	0	3	1	1	1	0	0	0	1	2	2	2	2	2	2	2	2	2	2	1	2	2	1	1	2	2	2	2	2
1167	0	23	0	0	0	3	2	4	4	21	3	4	3	4	4	3	0	0	1	0	0	0	1	1	1	1	1	1	1	1	1	2	2	1	1	1	0
1168	1	26	0	0	1	3	0	1	0	5	0	1	0	1	2	1	1	2	1	3	3	3	2	1	2	1	1	3	1	3	2	1	1	1	1	2	1
1169	1	48	1	0	0	3	0	0	0	0	0	0	0	0	0	0	1	2	3	3	2	3	3	3	1	2	2	2	1	2	2	2	1	0	1	2	1
1170	1	21	0	1	0	3	2	4	4	22	4	4	3	3	4	4	0	0	0	0	0	1	0	1	0	2	1	1	1	1	1	2	2	0	0	0	0
1171	0	50	1	0	0	3	0	0	0	5	2	0	1	0	0	2	1	3	1	3	2	2	3	2	1	2	2	1	3	2	2	0	0	1	1	0	2
1172	0	38	1	0	0	3	0	0	2	2	1	0	0	0	1	0	1	3	3	3	3	3	3	3	3	3	3	2	3	1	1	1	1	1	2	1	3
1173	0	20	0	0	1	3	2	0	0	8	2	0	1	1	1	3	1	1	2	3	3	0	2	1	3	3	3	2	1	0	0	3	2	3	2	2	1
1174	1	28	0	0	0	3	0	0	0	6	2	2	2	0	0	0	1	2	3	2	3	2	2	3	3	2	3	3	3	2	0	0	0	1	2	1	2
1175	1	36	1	0	1	3	2	3	3	13	3	2	2	2	2	2	1	1	1	3	3	2	2	3	2	3	3	3	3	3	1	3	3	1	2	1	2
1176	1	38	1	0	1	3	0	0	0	0	0	0	0	0	0	0	1	3	1	3	2	1	3	3	1	2	2	1	2	3	1	1	0	1	0	1	2
1177	1	19	0	1	0	3	2	4	4	19	3	3	3	3	4	3	0	1	1	0	0	0	0	0	1	1	1	1	2	1	1	2	2	0	0	0	0
1178	0	19	0	1	1	3	2	4	4	24	4	4	4	4	4	4	0	0	0	0	0	0	0	0	0	1	1	1	1	0	1	2	2	1	0	0	0
1179	0	19	0	1	1	3	2	4	4	21	4	3	4	3	4	3	0	0	1	0	0	0	0	1	1	1	0	1	0	1	1	2	2	0	1	0	0
1180	0	20	0	1	1	3	2	4	4	24	4	4	4	4	4	4	0	0	0	0	0	0	0	0	0	1	0	1	0	1	1	1	2	1	0	1	0
1181	0	42	1	0	0	3	1	0	0	0	0	0	0	0	0	0	1	1	3	3	2	3	3	3	3	2	3	3	3	2	1	2	2	1	0	1	2
1182	0	24	0	1	0	3	2	4	4	23	3	4	4	4	4	4	0	0	0	1	0	0	0	0	0	1	1	1	1	1	1	2	2	0	0	0	0
1183	0	30	0	0	0	3	1	1	0	4	2	1	1	0	0	0	1	0	1	1	3	3	3	1	0	2	2	3	0	3	0	0	0	0	2	0	3
1184	0	34	1	0	1	3	2	0	2	3	3	0	0	0	0	0	1	2	3	3	2	3	1	1	1	1	1	1	2	2	0	0	1	0	1	0	2
1185	0	45	1	0	0	3	1	1	1	5	2	0	1	1	1	0	1	3	3	3	3	3	3	3	3	3	3	3	3	3	3	2	0	0	3	0	3
1186	0	19	0	1	1	3	2	4	4	23	3	4	4	4	4	4	0	0	0	0	0	0	0	1	1	1	1	1	0	1	1	1	0	0	0	1	0
1187	1	32	0	0	1	3	1	0	0	0	0	0	0	0	0	0	1	3	3	3	3	3	3	2	2	2	2	2	2	2	0	0	1	0	0	0	1
1188	0	36	2	0	0	3	2	2	2	7	2	1	1	1	1	1	1	1	1	3	2	2	3	2	1	2	2	2	1	1	1	1	1	1	1	1	3
1189	1	40	1	0	0	3	1	0	0	2	1	0	1	0	0	0	1	2	2	3	2	2	3	2	0	0	2	3	3	0	1	3	2	3	0	0	3
1190	0	26	0	0	0	3	2	1	0	4	1	0	1	0	1	1	1	1	1	1	2	1	2	3	3	2	3	0	2	1	0	1	1	1	1	1	1
1191	0	22	0	1	1	3	1	0	2	7	2	1	1	1	1	1	1	1	3	3	3	3	3	1	3	2	2	1	1	1	0	1	1	0	1	1	1
1192	0	37	2	0	1	3	2	4	4	23	4	4	3	4	4	4	0	0	0	0	0	1	1	0	0	0	1	1	1	1	1	2	2	0	1	0	1
1193	0	19	0	1	1	3	2	4	4	24	4	4	4	4	4	4	0	0	0	0	0	0	0	0	0	1	1	1	1	0	1	2	2	1	0	0	0
1194	0	40	1	0	0	3	2	2	2	8	2	1	1	2	1	1	1	2	2	2	1	2	2	2	2	2	2	1	2	1	2	1	2	1	2	0	2
1195	1	18	0	0	1	3	1	0	0	0	0	0	0	0	0	0	0	2	2	2	2	2	2	2	2	2	2	2	2	2	2	2	2	2	2	2	2
1196	0	39	1	0	0	3	0	1	0	3	1	0	1	1	0	0	1	1	3	2	2	2	1	1	2	1	1	0	3	2	0	1	1	0	1	0	3
1197	0	35	1	0	0	3	2	1	0	2	1	0	1	0	0	0	1	3	3	3	3	2	1	1	1	1	1	3	1	3	0	1	1	1	1	0	1
1198	1	42	1	0	0	3	2	0	0	1	0	0	1	0	0	0	0	1	1	3	1	3	1	3	2	2	2	2	3	2	0	3	1	0	3	3	3
1199	0	42	1	0	1	3	2	0	1	2	2	0	0	0	0	0	1	3	3	3	2	2	2	1	2	2	2	1	3	3	0	2	1	2	1	0	2
1200	1	50	1	0	0	3	1	2	0	2	1	0	0	0	1	0	1	1	1	3	3	3	2	3	1	2	2	3	3	3	0	3	3	0	3	2	3
1201	0	18	0	1	1	3	2	4	4	23	3	4	4	4	4	4	0	0	1	0	0	0	0	0	0	1	0	0	1	0	1	2	2	0	0	0	1
1202	1	31	1	0	0	3	2	0	0	7	2	1	1	1	1	1	1	3	2	3	3	3	3	3	3	3	3	3	2	1	0	1	0	0	0	0	2
1203	0	35	1	0	0	3	2	1	0	6	2	1	1	1	0	1	0	1	1	2	2	2	1	0	3	2	3	1	1	2	0	2	1	3	3	1	1
1204	0	38	1	0	0	3	1	1	1	5	2	1	1	0	0	1	1	3	2	3	3	2	2	3	3	3	3	1	3	0	0	2	0	0	1	0	3
1205	1	30	1	0	0	3	0	0	0	0	0	0	0	0	0	0	1	1	2	3	2	3	3	3	1	1	3	2	2	3	1	2	0	1	2	3	3
1206	1	18	0	1	1	3	2	4	4	23	3	4	4	4	4	4	0	0	0	1	0	0	1	1	0	1	1	0	1	0	1	2	2	0	1	0	1
1207	0	49	1	0	0	3	2	0	0	4	2	1	1	0	0	0	1	3	3	2	3	1	3	2	2	1	3	3	1	1	0	1	0	0	1	0	1
1208	1	28	0	1	0	3	1	0	0	3	1	1	0	0	1	0	1	2	2	2	2	3	3	3	2	2	2	1	1	1	2	2	2	1	2	1	2
1209	0	32	1	0	1	3	2	0	0	5	2	0	2	1	0	0	1	3	2	3	3	3	3	3	3	3	2	3	3	2	1	3	1	1	3	0	3
1210	0	40	1	0	0	3	0	1	0	4	2	0	1	1	0	0	1	2	2	3	2	3	2	2	2	2	2	2	3	2	1	2	2	2	2	1	3
1211	0	36	0	0	0	3	2	1	0	2	1	1	0	0	0	0	0	2	1	3	3	1	1	1	3	1	2	1	3	2	0	1	3	1	2	3	2
1212	0	36	1	0	0	3	2	0	0	0	0	0	0	0	0	0	1	3	2	3	3	3	3	3	3	3	3	3	3	3	3	1	1	1	1	0	3
1213	0	45	1	0	0	3	2	0	0	1	1	0	0	0	0	0	1	1	3	3	3	3	3	3	3	3	3	2	3	3	0	2	3	3	3	2	3
1214	0	56	1	0	0	3	0	0	0	1	1	0	0	0	0	0	1	3	3	3	2	3	2	2	2	3	2	3	3	3	0	2	3	1	1	0	3
1215	1	36	1	0	0	3	2	4	0	4	1	0	2	1	0	0	1	1	0	2	0	3	3	1	0	0	1	2	1	0	0	0	1	1	2	0	2
1216	1	38	1	0	0	3	1	0	0	1	0	0	1	0	0	0	1	3	1	3	2	1	3	3	2	2	2	3	3	2	0	2	1	0	0	1	1
1217	0	28	1	0	1	3	2	1	3	14	3	1	2	2	3	3	0	2	3	2	2	1	1	1	1	0	1	1	2	3	0	1	2	1	2	2	3
1218	1	43	1	0	0	3	2	1	0	5	2	1	1	1	0	0	1	1	1	3	2	1	3	2	1	2	2	3	3	2	0	1	2	2	2	1	2
1219	0	37	1	0	1	3	1	1	2	5	2	0	1	1	1	0	1	3	1	3	2	1	3	2	1	2	2	1	2	1	0	2	1	0	0	1	2
1220	1	18	0	1	0	3	2	4	4	23	4	4	3	4	4	4	0	0	0	0	0	1	1	0	0	0	1	1	1	1	1	2	2	0	1	0	1
1221	0	19	0	1	0	3	2	4	4	22	3	4	3	4	4	4	0	0	0	0	0	0	0	0	0	1	1	0	1	0	1	2	2	0	0	0	0
1222	1	31	1	0	0	3	1	0	0	0	0	0	0	0	0	0	1	0	1	0	0	0	3	3	1	1	1	3	1	0	0	0	0	0	0	0	0
1223	0	40	1	0	0	3	2	1	2	3	2	0	1	0	0	0	1	3	3	2	2	2	3	3	3	3	3	2	1	1	0	2	0	0	0	0	0
1224	0	19	0	1	0	3	2	4	4	19	3	3	3	3	4	3	0	1	1	0	0	0	0	0	1	1	1	1	2	1	1	2	2	0	0	0	0
1225	1	32	1	0	1	3	2	1	0	5	2	0	1	1	1	0	1	1	3	1	3	1	2	2	1	1	1	3	2	2	0	1	0	1	0	2	1
1226	0	36	1	0	0	3	2	3	2	4	2	0	1	1	0	0	1	2	2	2	2	3	1	1	2	1	1	1	2	2	0	2	0	2	2	0	2
1227	1	19	0	1	0	3	2	4	4	24	4	4	4	4	4	4	0	0	0	0	0	0	0	1	0	1	1	1	2	1	1	2	2	0	0	0	0
1228	1	46	1	1	1	3	2	1	3	4	2	0	2	0	0	0	1	2	2	2	1	1	1	2	2	1	2	1	2	1	0	1	0	0	2	1	1
1229	1	30	1	0	0	3	1	0	1	3	1	0	1	0	1	0	1	2	2	3	2	2	2	2	1	2	2	2	1	1	1	0	0	1	0	0	1
1230	0	37	1	0	0	3	1	2	0	6	1	1	1	1	1	1	1	2	2	2	2	3	3	2	1	3	2	2	2	3	0	1	0	1	0	3	3
1231	1	18	0	1	0	3	2	4	4	22	4	4	3	3	4	4	0	0	0	0	0	1	0	1	0	2	1	1	1	1	1	2	2	0	0	0	0
1232	0	38	1	0	0	3	1	0	0	1	1	0	0	0	0	0	1	3	3	3	3	3	2	2	3	2	1	2	1	2	0	1	1	1	2	0	2
1233	1	45	1	0	0	3	2	1	0	7	1	0	2	1	1	2	1	3	2	3	2	3	2	2	0	2	2	3	3	1	2	2	2	2	2	2	2
1234	0	48	1	0	0	3	1	0	0	0	0	0	0	0	0	0	1	3	3	3	3	3	3	3	3	2	2	2	1	0	0	1	0	0	2	0	3
1235	0	52	1	0	0	3	2	1	0	6	3	0	1	1	1	0	1	3	2	3	3	3	3	2	2	2	3	2	3	2	0	2	2	1	1	3	3
1236	1	26	0	0	1	3	2	4	4	21	4	3	4	3	4	3	0	0	1	0	0	0	0	1	1	1	0	1	0	1	1	2	2	0	1	0	0
1237	0	36	0	0	0	3	2	0	0	4	1	1	1	1	0	0	1	3	3	3	3	2	3	3	3	3	3	1	2	0	0	0	0	1	2	0	1
1238	0	18	0	1	0	3	2	4	4	20	3	3	3	3	4	4	0	0	0	0	0	0	0	0	1	0	2	1	1	1	1	2	1	0	0	0	0
1239	1	43	1	0	0	3	1	0	0	4	1	1	0	0	1	1	1	2	1	2	3	3	2	3	2	0	1	2	3	3	0	2	1	0	2	2	2
1240	0	31	1	1	0	3	0	0	0	2	1	0	1	0	0	0	1	2	3	2	3	2	3	2	3	3	3	1	1	1	1	1	0	1	2	1	2
1241	0	48	1	0	0	3	1	0	1	2	1	0	0	0	0	1	1	2	1	3	3	3	3	2	1	2	2	3	2	1	1	2	1	1	2	1	1
1242	0	19	0	1	1	3	2	4	4	24	4	4	4	4	4	4	0	1	0	1	0	0	1	0	1	0	1	0	1	1	0	2	2	0	0	0	0
1243	0	23	1	1	1	3	2	4	4	20	3	4	3	3	3	4	0	0	0	0	1	0	0	0	0	1	0	0	1	0	1	2	2	0	1	1	1
1244	1	45	1	0	0	3	2	1	1	7	2	1	1	1	1	1	1	1	1	3	2	2	2	2	2	2	2	2	3	3	1	1	0	1	1	1	1
1245	0	52	1	1	0	3	1	0	0	3	0	0	1	1	0	1	1	3	2	3	2	3	3	2	1	1	2	1	3	1	1	1	0	1	3	1	3
1246	0	42	1	0	0	3	2	0	0	5	1	0	1	1	1	1	1	3	2	3	3	3	2	2	2	2	2	1	3	3	0	3	2	1	3	0	3
1247	0	25	0	0	0	3	2	0	1	4	1	0	2	0	0	1	1	2	2	3	3	2	1	2	3	2	1	2	2	2	0	1	2	1	0	0	2
1248	0	35	1	0	0	3	2	1	1	3	2	0	1	0	0	0	1	1	1	3	3	3	2	2	1	2	3	2	3	0	0	1	0	0	1	0	3
1249	0	49	1	0	0	3	2	3	0	6	3	1	1	1	0	0	1	3	1	3	3	3	1	1	1	2	1	1	2	2	1	1	1	1	1	1	1
1250	1	30	1	0	0	3	2	0	0	1	1	0	0	0	0	0	1	3	2	2	3	2	3	3	2	2	2	3	2	1	0	0	0	0	0	0	2
1251	0	19	0	0	0	3	2	0	0	5	3	0	1	1	0	0	1	3	3	2	1	2	3	1	3	3	2	1	2	3	0	1	1	0	1	1	3
1252	0	38	1	0	0	3	2	3	0	7	2	0	2	1	0	2	1	3	2	2	3	2	2	3	0	1	2	1	3	2	0	0	0	0	1	0	2
1253	0	49	1	1	0	3	2	3	4	12	3	1	2	3	2	1	0	3	2	2	2	2	2	2	2	2	3	3	3	2	1	2	3	3	3	3	2
1254	0	46	1	0	0	3	2	1	2	4	2	0	1	0	1	0	1	3	2	3	3	3	2	2	2	2	2	2	3	2	0	1	1	1	0	1	3
1255	1	48	1	0	1	3	2	0	0	10	2	1	2	2	2	1	1	2	1	2	2	3	2	1	3	2	2	3	3	2	1	0	0	0	0	0	1
1256	0	18	0	1	0	3	2	4	4	20	3	4	3	3	3	4	0	0	0	0	1	0	0	0	0	1	0	0	1	0	1	2	2	0	1	1	1
1257	1	35	1	0	1	3	1	0	0	3	1	0	0	1	1	0	0	2	3	3	2	3	2	2	3	2	2	1	3	2	2	3	3	3	2	2	2
1258	1	29	1	0	1	3	2	2	0	5	2	1	2	0	0	0	1	0	0	3	3	1	3	3	0	1	0	1	2	0	0	0	0	0	1	0	0
1259	0	43	1	0	0	3	2	0	0	2	1	0	1	0	0	0	1	1	2	3	1	3	3	3	1	2	2	1	1	2	0	2	1	0	1	0	2
1260	0	48	2	1	0	3	1	0	0	4	2	0	2	0	0	0	1	2	2	3	3	2	1	2	2	1	2	1	2	1	0	3	2	0	3	0	2
1261	0	50	1	0	0	3	0	0	0	0	0	0	0	0	0	0	1	3	3	3	3	3	3	3	3	3	3	3	3	3	0	3	2	0	0	2	3
1262	0	21	0	1	0	3	2	4	4	21	3	4	4	4	3	3	0	0	0	0	0	0	0	1	0	0	1	1	1	1	1	0	2	0	1	0	0
1263	0	52	1	0	0	3	2	1	0	3	2	1	0	0	0	0	1	3	3	2	3	3	2	3	3	3	3	3	3	2	0	1	3	1	1	0	3
1264	0	42	1	0	0	3	2	0	0	2	1	0	1	0	0	0	1	3	2	3	3	3	3	3	2	3	3	3	3	3	2	0	2	0	1	1	3
1265	1	22	0	1	0	3	2	4	4	23	3	4	4	4	4	4	0	0	0	1	0	0	0	0	0	1	1	1	1	1	1	2	2	0	0	0	0
1266	1	44	1	0	0	3	2	0	2	3	1	0	1	0	0	1	1	1	2	2	3	1	3	3	3	3	3	2	3	1	2	0	0	0	0	0	2
1267	0	50	1	0	0	3	1	0	2	4	2	0	1	0	1	0	0	3	2	3	3	2	2	2	2	2	3	3	3	3	2	2	2	2	3	3	3
1268	0	18	0	1	1	3	2	4	4	23	4	4	3	4	4	4	0	0	1	0	0	1	1	0	1	1	1	0	1	1	1	2	2	0	0	1	0
1269	0	25	0	1	1	3	2	4	4	21	3	4	3	4	4	3	0	0	1	0	0	0	1	1	1	1	1	1	1	1	1	2	2	1	1	1	0
1270	1	32	1	0	1	3	2	0	0	5	3	0	2	0	0	0	1	3	3	3	3	2	3	3	1	2	3	0	2	1	2	0	0	0	1	0	2
1271	1	44	1	0	1	3	1	0	0	1	1	0	0	0	0	0	1	0	1	3	3	1	1	1	0	0	0	0	0	0	0	0	0	0	0	0	0
1272	1	58	1	1	0	3	0	0	2	9	2	1	1	1	2	2	1	2	2	2	2	2	3	2	2	2	2	2	2	2	0	2	2	0	0	0	1
1273	0	24	0	0	1	3	2	0	0	6	2	0	3	1	0	0	1	1	3	3	3	2	3	3	2	2	2	2	2	2	3	2	2	0	1	1	2
1274	0	50	1	1	0	3	1	0	0	0	0	0	0	0	0	0	1	3	2	3	3	3	3	3	2	3	3	3	3	1	0	2	3	2	2	0	2
1275	0	20	0	1	0	3	2	4	4	22	4	4	3	3	4	4	0	0	0	0	0	1	0	1	0	2	1	1	1	1	1	2	2	0	0	0	0
1276	0	48	1	0	0	3	2	0	0	6	2	0	1	1	1	1	1	3	2	3	2	2	2	2	2	2	2	2	2	2	1	1	1	0	1	1	2
1277	0	27	1	1	0	3	2	3	3	8	2	2	2	2	0	0	1	1	3	2	2	1	1	1	2	1	3	2	2	2	1	1	1	2	1	2	2
1278	0	49	1	0	0	3	2	1	0	14	2	2	3	3	2	2	1	3	1	2	2	2	3	1	1	1	2	1	3	2	0	2	1	0	2	0	2
1279	0	45	1	0	0	3	2	0	0	5	2	1	1	1	0	0	1	3	3	3	3	3	3	3	3	3	3	1	3	0	0	0	0	1	1	0	2
1280	0	18	0	1	1	3	2	4	4	23	4	4	3	4	4	4	0	0	1	0	0	1	1	0	1	1	1	0	1	1	1	2	2	0	0	1	0
1281	1	21	0	1	0	3	2	4	4	23	4	4	3	4	4	4	0	0	0	0	0	1	1	0	0	0	1	1	1	1	1	2	2	0	1	0	1
1282	1	38	1	0	0	3	0	0	0	3	1	1	1	0	0	0	1	1	2	3	3	3	1	2	1	1	2	1	1	1	0	0	0	0	1	0	1
1283	0	39	1	0	0	3	2	0	0	3	1	0	2	0	0	0	1	2	3	3	3	3	3	3	3	3	3	3	3	2	0	2	2	2	2	0	2
1284	0	52	1	0	0	3	1	1	1	1	1	0	0	0	0	0	1	3	1	3	2	3	3	3	2	3	2	3	3	3	0	2	1	1	3	0	3
1285	0	18	0	1	0	3	2	4	4	20	3	4	3	3	3	4	0	0	0	0	1	0	0	0	0	1	0	0	1	0	1	2	2	0	1	1	1
1286	1	47	1	1	0	3	2	1	0	4	2	1	1	0	0	0	1	1	0	2	1	2	3	3	2	1	2	1	2	3	0	2	0	1	0	0	2
1287	0	45	1	0	1	3	1	0	0	1	1	0	0	0	0	0	1	2	2	3	3	3	1	3	2	1	2	1	3	2	0	0	0	2	0	0	3
1288	0	22	0	1	0	3	2	4	4	24	4	4	4	4	4	4	0	0	0	0	0	0	0	0	0	1	1	1	1	0	1	2	2	1	0	0	0
1289	0	52	2	0	1	3	1	0	0	2	2	0	0	0	0	0	0	3	1	2	2	3	0	2	2	2	0	0	0	1	3	2	2	0	3	2	3
1290	1	22	0	1	0	3	2	4	4	21	3	4	3	4	4	3	0	0	1	0	0	0	1	1	1	1	1	1	1	1	1	2	2	1	1	1	0
1291	1	40	1	0	1	3	2	1	0	9	3	0	3	2	1	0	1	1	0	3	2	3	2	3	0	1	0	3	3	1	1	1	3	0	1	2	1
1292	0	42	1	0	0	3	1	0	0	4	0	1	1	1	1	0	1	3	2	3	3	3	1	0	1	1	2	3	3	0	0	3	1	0	3	1	3
1293	0	39	1	0	0	3	0	0	0	0	0	0	0	0	0	0	1	2	2	3	3	3	2	3	2	2	3	3	2	2	0	1	1	1	1	0	1
1294	0	32	1	0	1	3	2	0	0	1	1	0	0	0	0	0	1	3	3	3	3	1	3	3	3	1	3	3	2	3	0	0	3	0	0	0	3
1295	0	45	1	0	1	3	2	0	0	4	2	0	0	0	0	2	1	3	1	3	2	3	2	2	2	2	2	2	2	2	2	2	2	1	1	1	1
1296	1	18	0	1	0	3	2	4	4	21	4	3	3	4	4	3	0	1	1	0	0	0	1	0	0	1	0	1	1	1	1	2	2	0	0	0	1
1297	0	26	0	0	0	3	2	0	0	1	1	0	0	0	0	0	1	1	3	3	3	1	3	3	2	3	1	3	1	1	0	0	1	0	0	0	3
1298	0	26	1	0	0	3	1	0	1	0	0	0	0	0	0	0	1	2	1	3	2	3	2	2	2	2	2	1	1	1	1	3	1	2	2	1	1
1299	0	41	2	0	0	3	2	0	0	1	1	0	0	0	0	0	1	2	2	3	3	2	2	2	2	2	3	2	2	1	1	2	1	1	2	1	2
1300	0	44	2	1	0	3	2	0	0	7	2	1	1	1	1	1	1	3	3	3	3	3	3	3	3	3	3	3	3	3	2	3	3	1	2	1	3
1301	0	45	1	0	1	3	0	2	0	0	0	0	0	0	0	0	1	3	3	3	3	3	3	3	2	3	0	3	3	0	0	2	0	2	2	0	2
1302	0	49	1	0	0	3	2	2	3	15	4	2	3	2	2	2	1	3	2	3	3	3	2	3	2	2	2	2	3	1	0	2	1	0	1	0	3
1303	1	31	1	0	0	3	1	0	0	3	1	0	1	1	0	0	0	2	0	1	1	2	1	1	1	1	0	1	1	0	1	1	1	1	2	1	2
1304	0	36	1	0	0	3	2	4	4	20	3	3	3	3	4	4	0	0	0	0	0	0	0	0	1	0	2	1	1	1	1	2	1	0	0	0	0
1305	0	42	1	0	1	3	1	0	0	2	1	0	1	0	0	0	1	3	3	3	3	3	2	2	2	2	1	3	2	2	0	1	2	1	1	0	3
1306	0	22	0	1	1	3	2	4	4	24	4	4	4	4	4	4	0	0	0	0	0	0	0	0	0	1	1	1	1	0	1	2	2	1	0	0	0
1307	0	38	1	0	0	3	2	0	1	5	2	0	2	1	0	0	1	1	1	3	3	3	0	3	3	3	3	3	3	2	0	3	2	0	0	0	3
1308	1	26	0	0	0	3	1	0	0	3	1	1	1	0	0	0	1	3	2	1	2	2	3	2	2	2	3	3	3	0	0	1	0	1	2	1	3
1309	0	32	1	0	0	3	2	0	0	2	1	0	1	0	0	0	1	3	3	2	3	3	2	2	1	3	2	2	3	1	0	1	0	0	1	0	2
1310	0	42	1	0	0	3	2	0	0	1	1	0	0	0	0	0	1	3	2	3	3	3	3	2	3	3	2	3	2	2	0	2	1	2	1	0	3
1311	0	33	1	0	0	3	1	0	0	0	0	0	0	0	0	0	1	2	2	2	2	2	2	3	2	2	2	1	2	1	0	0	0	1	1	0	3
1312	0	18	0	1	0	3	2	4	4	24	4	4	4	4	4	4	0	0	1	0	0	0	0	0	0	1	1	1	1	1	1	2	2	0	1	1	0
1313	1	18	0	1	1	3	2	4	4	24	4	4	4	4	4	4	0	0	0	1	0	1	0	0	0	1	0	0	1	1	1	1	0	0	0	0	1
1314	0	27	1	0	1	3	0	0	0	2	0	0	1	0	0	1	1	3	3	3	3	3	2	2	3	2	3	2	3	3	3	3	3	2	2	2	3
1315	1	30	1	0	0	3	2	4	4	21	3	3	4	4	4	3	0	1	0	1	1	0	0	0	0	0	1	0	1	1	0	1	0	0	0	0	1
1316	0	52	2	0	0	3	1	0	0	2	1	0	1	0	0	0	1	2	1	3	2	3	2	3	2	2	2	2	3	1	1	3	3	2	3	1	3
1317	1	30	1	0	0	3	0	0	0	1	1	0	0	0	0	0	1	1	3	3	2	3	3	3	3	3	1	3	3	0	0	0	0	0	0	0	3
1318	0	30	1	1	1	3	2	4	4	22	4	4	3	3	4	4	0	0	0	0	1	0	0	0	0	2	1	0	1	1	0	0	0	0	0	1	0
1319	0	37	2	0	0	3	0	0	0	2	1	0	1	0	0	0	1	3	3	3	3	3	2	3	3	3	3	3	1	3	0	3	0	2	2	0	3
1320	1	27	1	0	0	3	2	0	1	10	2	0	2	2	1	3	1	2	2	3	0	3	3	3	2	3	3	3	3	3	0	2	0	0	1	2	3
1321	0	46	1	0	0	3	1	0	0	2	1	0	1	0	0	0	0	1	1	3	1	1	1	1	1	1	1	1	1	1	0	1	1	1	1	1	1
1322	0	42	1	0	0	3	2	1	1	8	2	2	2	1	0	1	1	3	3	3	3	3	3	3	3	3	3	3	3	3	0	2	1	1	1	1	3
1323	0	19	0	1	0	3	2	4	4	20	3	4	3	3	3	4	0	0	0	0	1	0	0	0	0	1	0	0	1	0	1	2	2	0	1	1	1
1324	1	42	1	0	1	3	0	0	0	1	1	0	0	0	0	0	1	1	0	3	3	3	3	2	0	1	1	3	3	2	2	3	0	0	3	0	2
1325	0	46	1	0	1	3	1	0	0	4	1	0	1	0	1	1	1	3	3	3	2	2	3	3	2	2	2	2	2	2	1	2	2	1	2	2	1
1326	0	56	1	0	0	3	1	1	2	5	1	0	1	1	1	1	1	3	3	3	2	3	2	3	2	2	2	3	2	1	0	1	1	2	2	1	2
1327	1	36	1	0	0	3	1	0	0	5	2	0	2	0	1	0	1	2	1	3	2	2	2	2	1	1	1	1	2	2	0	1	1	1	1	1	1
1328	1	18	0	1	1	3	2	4	4	22	4	4	4	3	3	4	0	0	0	0	1	0	0	0	0	0	1	1	2	1	1	2	2	0	0	0	0
1329	0	38	1	0	0	3	2	4	4	14	3	2	3	3	2	1	1	3	3	1	2	1	1	1	1	1	2	3	2	1	3	1	0	0	1	0	1
1330	0	64	1	0	0	3	1	0	0	2	2	0	0	0	0	0	1	0	0	3	3	0	3	3	0	0	0	0	0	3	0	0	0	0	0	0	0
1331	0	52	1	0	0	3	1	0	0	0	0	0	0	0	0	0	1	1	1	3	1	3	3	3	1	1	1	1	3	1	0	0	1	0	1	0	2
1332	1	22	0	1	1	3	2	4	4	22	4	3	4	4	4	3	0	1	1	0	0	0	0	0	0	1	1	1	1	1	0	1	0	1	0	0	0
1333	1	40	1	0	1	3	2	0	0	6	1	1	1	1	1	1	1	3	3	2	2	1	1	1	3	2	3	2	2	1	2	2	1	0	3	0	1
1334	1	21	0	1	1	3	2	4	4	22	4	4	4	3	3	4	0	0	0	0	1	0	0	0	0	0	1	1	2	1	1	2	2	0	0	0	0
1335	0	48	1	0	1	3	2	4	4	22	4	3	4	4	4	3	0	1	1	0	0	0	0	0	0	1	1	1	1	1	0	1	0	1	0	0	0
1336	1	55	2	0	0	3	1	3	1	8	2	1	1	2	1	1	0	2	2	2	1	1	3	2	2	1	0	1	1	2	3	2	2	2	1	2	2
1337	0	45	1	0	0	3	2	1	2	7	1	1	1	1	1	2	1	3	3	3	3	2	3	3	1	2	2	2	2	3	0	0	3	0	3	3	3
1338	0	24	0	1	0	3	2	4	4	24	4	4	4	4	4	4	0	0	0	1	0	1	0	0	0	1	0	0	1	1	1	1	0	0	0	0	1
1339	0	52	1	0	0	3	2	0	0	5	2	0	2	0	1	0	1	3	3	3	3	3	3	3	3	2	2	3	1	2	1	2	1	1	3	0	3
1340	0	29	1	0	0	3	2	4	4	23	3	4	4	4	4	4	0	0	0	1	0	0	0	0	0	1	1	1	1	1	1	2	2	0	0	0	0
1341	1	48	1	1	0	3	0	0	2	1	1	0	0	0	0	0	1	3	1	3	1	3	1	3	1	2	1	3	1	1	0	1	1	1	0	0	3
1342	0	58	1	0	1	3	2	0	1	2	1	0	1	0	0	0	1	2	1	3	2	2	3	1	0	1	1	1	2	1	0	1	0	1	1	0	2
1343	0	22	0	1	1	3	2	4	4	22	3	4	3	4	4	4	0	0	0	0	0	0	0	0	0	1	1	0	1	0	1	2	2	0	0	0	0
1344	0	28	0	1	0	3	2	4	4	22	3	4	3	4	4	4	0	0	0	0	0	0	0	0	0	1	1	0	1	0	1	2	2	0	0	0	0
1345	1	30	1	0	0	3	2	4	4	22	4	3	4	4	4	3	0	1	1	0	0	0	0	0	0	1	1	1	1	1	0	1	0	1	0	0	0
1346	0	43	1	0	0	3	2	4	3	18	3	3	4	3	3	2	0	1	0	1	1	0	1	1	1	1	1	0	3	2	3	0	1	0	3	0	0
1347	0	65	1	0	0	3	2	0	1	6	1	1	1	1	1	1	1	2	1	2	2	3	1	2	1	3	2	1	1	1	0	0	0	0	1	0	3
1348	0	30	0	0	1	3	2	0	2	7	3	1	2	1	0	0	1	3	1	3	1	3	3	2	0	0	1	0	1	2	0	0	0	0	0	0	1
1349	0	35	1	0	0	3	2	4	4	20	3	3	3	3	4	4	0	0	0	0	0	0	0	0	1	0	2	1	1	1	1	2	1	0	0	0	0
1350	1	37	1	0	0	3	1	0	0	3	1	0	1	1	0	0	1	2	2	3	2	2	2	2	3	2	2	2	2	1	2	2	2	2	2	1	3
1351	1	40	1	0	0	3	1	0	0	1	1	0	0	0	0	0	1	1	1	3	2	3	2	2	1	1	1	0	1	1	0	1	0	1	0	0	0
1352	0	43	1	0	0	3	0	0	0	0	0	0	0	0	0	0	1	3	0	3	3	3	3	1	2	3	1	3	2	2	0	2	2	1	1	1	1
1353	0	46	2	1	0	3	2	1	2	12	2	2	2	2	2	2	1	3	2	3	2	2	2	2	2	2	2	1	2	2	1	2	2	1	2	2	2
1354	0	55	1	0	0	3	1	0	0	6	1	1	1	1	1	1	1	0	0	3	3	3	3	2	1	2	3	3	3	1	0	0	0	0	0	0	3
1355	0	19	0	1	0	3	2	4	4	24	4	4	4	4	4	4	0	0	0	1	0	1	1	1	0	2	1	1	1	1	1	2	2	0	0	0	0
1356	1	41	1	0	1	3	1	0	0	0	0	0	0	0	0	0	1	3	3	3	2	2	2	2	2	2	2	3	3	1	1	0	0	0	1	0	1
1357	1	55	1	0	0	3	2	2	2	10	1	2	2	1	2	2	1	2	1	2	2	1	2	2	2	2	1	2	2	2	0	2	1	0	2	1	1
1358	1	58	1	0	0	3	0	0	2	5	1	1	2	1	0	0	1	3	1	3	0	3	3	3	1	1	3	3	1	1	0	3	3	1	0	3	3
1359	1	29	1	0	0	3	2	3	1	7	2	1	2	0	0	2	1	2	2	3	0	1	3	2	2	1	2	2	1	3	2	0	0	1	1	1	1
1360	0	19	0	1	1	3	2	4	4	23	4	4	3	4	4	4	0	0	1	0	0	1	1	0	1	1	1	0	1	1	1	2	2	0	0	1	0
1361	0	45	1	0	0	3	2	0	1	4	1	0	1	1	0	1	1	3	2	3	1	3	3	2	2	2	2	3	3	2	0	2	0	2	2	0	2
1362	0	39	1	0	0	3	2	1	1	4	2	0	1	1	0	0	1	3	3	3	2	3	3	3	3	2	2	3	3	3	0	1	1	0	1	1	1
1363	0	26	1	1	0	3	2	4	4	21	3	3	4	4	4	3	0	1	0	1	1	0	0	0	0	0	1	0	1	1	0	1	0	0	0	0	1
1364	1	39	1	0	0	3	1	0	0	0	0	0	0	0	0	0	1	1	0	3	2	3	3	2	3	1	2	0	1	0	0	0	1	1	1	1	2
1365	0	45	1	0	1	3	2	0	0	5	2	1	2	0	0	0	1	3	3	3	3	3	2	3	2	2	3	2	3	2	0	1	1	1	1	0	1
1366	0	46	1	0	0	3	1	0	0	1	1	0	0	0	0	0	1	2	1	3	2	3	3	2	2	2	2	1	3	2	0	2	2	0	0	3	3
1367	0	44	1	0	0	3	2	0	0	2	2	0	0	0	0	0	1	1	1	3	2	3	1	2	1	2	2	2	2	2	0	0	0	0	2	0	3
1368	1	48	1	0	0	3	1	0	0	4	0	0	0	2	1	1	1	1	2	2	1	1	2	2	2	2	2	1	2	1	0	2	0	2	1	1	2
1369	1	68	1	0	0	3	2	1	0	6	2	0	1	1	1	1	0	1	1	1	1	1	1	1	1	1	1	1	1	1	1	1	1	1	1	1	1
1370	0	38	2	0	0	3	2	0	0	1	1	0	0	0	0	0	1	3	2	3	3	3	2	2	3	3	3	1	1	1	0	0	0	0	1	1	3
1371	0	46	1	0	0	3	2	0	0	4	1	0	1	0	0	2	1	2	2	3	1	2	2	2	2	1	1	3	3	2	0	0	0	1	1	0	1
1372	1	45	1	0	0	3	1	0	0	2	1	0	1	0	0	0	1	0	2	3	2	1	2	0	2	1	1	0	1	0	0	0	0	0	0	0	0
1373	1	30	1	0	0	3	0	0	1	6	1	1	1	1	1	1	0	1	1	1	1	1	1	1	1	1	1	1	1	1	1	1	1	1	1	1	1
1374	0	49	2	1	0	3	1	0	0	0	0	0	0	0	0	0	1	0	1	3	1	3	3	3	3	2	2	2	3	0	0	3	0	2	2	2	2
1375	0	51	1	1	1	3	1	0	0	2	1	0	1	0	0	0	1	0	1	2	1	1	2	2	1	1	2	1	2	2	0	2	0	0	2	0	0
1376	0	26	0	0	0	3	1	3	0	6	2	0	2	1	0	1	0	1	3	2	1	1	1	1	1	1	1	1	1	1	0	0	0	1	2	2	2
1377	0	31	1	0	0	3	2	0	1	2	1	0	1	0	0	0	0	0	1	3	3	3	3	3	3	3	3	3	3	3	3	3	3	1	3	3	3
1378	0	41	1	0	0	3	2	0	0	3	2	0	1	0	0	0	1	1	1	3	3	1	3	2	2	3	3	2	3	3	0	0	0	0	3	0	3
1379	0	38	1	0	0	3	2	0	0	2	1	0	1	0	0	0	1	3	3	2	2	2	3	2	3	2	3	3	3	2	1	2	2	1	2	1	2
1380	0	36	1	0	0	3	2	0	0	5	2	0	1	1	1	0	1	2	2	2	2	2	3	3	2	2	2	1	1	2	0	1	1	0	0	0	3
1381	1	28	0	0	0	3	2	1	0	7	2	0	2	1	1	1	1	3	2	3	2	1	3	3	2	2	2	2	3	2	0	2	1	1	1	1	2
1382	0	34	1	0	0	3	2	3	1	7	3	1	1	1	1	0	1	3	2	3	3	2	1	3	1	2	3	0	3	2	0	3	1	0	1	0	3
1383	0	35	1	0	0	3	2	2	0	11	3	2	2	1	1	2	0	1	1	1	2	1	1	1	1	0	1	0	1	1	1	1	1	0	0	1	1
1384	1	52	1	0	0	3	1	0	0	3	1	1	1	0	0	0	1	1	0	2	1	1	1	1	1	1	1	1	1	1	1	1	0	0	0	0	1
1385	0	18	0	1	0	3	2	4	4	21	3	3	4	4	4	3	0	1	0	1	1	0	0	0	0	0	1	0	1	1	0	1	0	0	0	0	1
1386	0	52	2	0	0	3	1	0	0	1	1	0	0	0	0	0	1	1	1	3	3	3	3	3	1	2	2	3	3	0	0	3	2	0	3	0	3
1387	0	22	0	1	0	3	2	4	4	23	4	4	4	4	3	4	0	0	0	1	0	0	0	0	1	1	1	0	0	1	1	2	0	0	1	0	0
1388	0	43	1	0	0	3	1	1	1	2	1	0	1	0	0	0	1	3	3	3	2	2	2	3	3	2	3	3	3	3	1	3	3	2	1	1	3
1389	0	47	1	0	0	3	2	0	2	4	1	1	1	1	0	0	1	3	3	3	3	3	3	2	2	2	1	2	3	1	1	1	3	2	2	1	3
1390	0	30	1	0	0	3	2	2	1	12	2	2	2	1	2	3	1	2	3	2	3	1	2	1	1	2	3	1	1	2	2	1	0	2	1	2	1
1391	1	37	1	0	0	3	2	2	0	4	2	0	1	0	1	0	1	2	1	3	3	3	3	2	3	3	3	1	3	3	0	1	1	1	1	0	3
1392	1	19	0	1	0	3	2	4	4	23	4	4	4	4	3	4	0	0	0	1	0	0	0	0	1	1	1	0	0	1	1	2	0	0	1	0	0
1393	0	46	1	0	0	3	2	0	0	2	1	0	1	0	0	0	1	2	2	2	3	3	1	3	1	1	3	1	3	0	0	1	1	0	3	0	3
1394	1	46	0	0	0	3	2	1	0	14	2	2	2	3	2	3	0	1	2	1	2	2	1	1	1	2	1	1	1	1	1	3	1	1	1	3	2
1395	0	60	1	0	0	3	0	0	0	4	0	0	1	1	1	1	1	3	3	3	2	3	3	3	3	3	2	2	2	3	0	2	2	1	3	0	2
1396	1	48	1	1	0	3	2	0	0	4	1	0	1	1	1	0	1	1	0	2	1	2	1	1	1	1	1	2	1	1	0	1	0	1	1	0	1
1397	1	45	1	0	0	3	1	4	4	10	1	2	2	2	1	2	0	0	0	0	0	0	0	0	0	0	0	0	0	0	0	0	0	0	0	0	1
1398	0	54	1	0	0	3	2	0	0	3	2	0	0	1	0	0	1	3	1	3	3	2	2	3	3	3	3	1	2	2	0	0	3	0	2	0	1
1399	0	48	2	0	0	3	2	1	0	5	2	1	1	0	1	0	1	3	3	2	2	2	2	3	2	2	2	3	2	3	0	3	1	2	3	1	3
1400	0	46	1	0	0	3	1	2	0	8	2	1	1	1	1	2	0	1	1	2	1	2	1	2	1	2	1	1	2	2	2	2	2	1	3	1	3
1401	0	43	1	0	1	3	2	1	3	8	2	1	2	1	1	1	1	2	3	2	2	2	2	2	2	2	3	2	2	1	0	1	1	1	1	3	3
1402	0	49	1	0	0	3	1	0	3	9	2	4	1	1	1	0	1	1	2	3	2	2	3	2	2	2	2	2	2	2	2	2	2	1	2	2	2
1403	1	51	1	0	0	3	1	0	4	8	1	2	2	2	0	1	1	2	3	2	2	2	2	2	0	2	2	3	2	2	2	1	2	2	0	0	2
1404	0	45	1	0	0	3	0	0	0	0	0	0	0	0	0	0	0	3	2	3	2	2	2	2	0	2	2	2	2	3	2	0	3	1	3	0	3
1405	1	33	1	0	0	3	2	2	0	10	1	0	2	3	2	2	0	1	1	1	1	1	1	1	1	1	1	1	1	1	0	0	0	1	1	1	1
1406	0	34	1	0	0	3	2	1	1	6	1	1	1	1	1	1	1	3	3	3	3	2	2	3	3	3	3	2	3	3	1	1	1	1	1	1	1
1407	0	20	0	1	1	3	2	4	4	21	4	3	4	3	4	3	0	0	1	0	0	0	0	1	1	1	0	1	0	1	1	2	2	0	1	0	0
1408	0	37	1	0	0	3	0	1	0	0	0	0	0	0	0	0	1	2	3	3	2	2	2	1	1	2	2	2	2	2	0	0	0	0	1	1	1
1409	1	43	1	0	0	3	0	0	0	1	1	0	0	0	0	0	0	0	1	3	1	1	2	3	1	1	1	1	1	1	1	0	0	2	2	1	3
1410	1	48	2	0	0	3	1	0	0	5	1	4	0	0	0	0	1	1	1	3	3	3	1	2	3	3	2	2	3	3	2	1	0	0	1	0	3
1411	0	53	2	0	0	3	0	0	0	1	1	0	0	0	0	0	1	3	3	3	3	3	3	3	2	2	2	3	3	0	0	0	0	1	2	1	1
1412	0	68	1	0	0	3	1	0	0	2	2	0	0	0	0	0	1	1	2	3	3	3	3	3	2	3	3	3	3	3	0	3	3	0	3	0	3
1413	0	43	2	0	0	3	1	0	0	3	1	0	1	0	1	0	1	3	1	3	3	3	2	3	2	3	2	1	3	2	2	0	2	2	1	0	3
1414	1	19	0	1	0	3	2	4	4	22	4	4	4	3	3	4	0	0	0	0	0	1	0	0	0	1	0	1	1	0	1	2	2	0	0	0	0
1415	1	39	1	0	0	3	2	0	0	3	1	0	1	1	0	0	0	2	1	1	1	2	2	3	1	2	1	1	3	1	2	1	1	1	1	3	3
1416	0	36	1	0	0	3	2	3	2	13	3	1	3	3	2	1	1	3	1	3	3	3	2	3	1	2	2	1	3	2	0	1	3	0	3	0	3
1417	0	40	1	0	0	3	2	0	0	2	1	0	1	0	0	0	1	3	3	3	3	1	3	3	1	3	3	1	3	1	3	3	0	2	0	3	3
1418	0	33	1	0	0	3	0	1	0	4	1	0	1	1	1	0	1	3	3	3	3	3	2	2	3	3	3	1	3	2	0	1	0	2	2	1	3
1419	1	31	1	0	0	3	2	4	4	23	4	4	4	4	3	4	0	0	0	1	0	0	0	0	1	1	1	0	0	1	1	2	0	0	1	0	0
1420	0	37	1	0	0	3	2	1	0	3	2	0	1	0	0	0	1	1	2	3	3	2	3	1	3	3	2	1	3	3	0	3	0	0	3	0	3
1421	1	52	1	0	0	3	0	0	0	0	0	0	0	0	0	0	1	3	2	3	2	3	2	2	1	1	2	3	3	3	1	2	3	0	2	1	2
1422	0	19	0	1	1	3	2	4	4	22	4	4	3	3	4	4	0	0	0	0	1	0	0	0	0	2	1	0	1	1	0	0	0	0	0	1	0
1423	1	36	1	0	0	3	0	0	0	1	1	0	0	0	0	0	1	3	3	3	3	3	2	2	2	2	2	2	3	2	1	1	0	1	1	0	0
1424	0	20	0	1	0	3	2	4	4	21	3	4	4	4	3	3	0	0	0	0	0	0	0	1	0	0	1	1	1	1	1	0	2	0	1	0	0
1425	0	48	1	0	0	3	2	1	0	3	1	0	1	0	1	0	1	2	2	3	2	2	2	1	1	1	2	2	1	2	0	1	0	1	3	1	2
1426	1	55	1	0	0	3	2	0	0	2	1	0	1	0	0	0	1	3	3	3	3	3	3	3	3	3	3	3	3	2	0	2	2	1	0	0	1
1427	0	41	2	0	0	3	1	0	0	0	0	0	0	0	0	0	1	2	3	3	3	3	2	2	3	2	2	2	2	1	0	0	1	1	2	0	2
1428	0	32	1	0	0	3	1	0	0	3	1	0	1	1	0	0	0	0	1	2	1	2	2	1	1	1	1	1	1	1	0	2	0	1	1	1	1
1429	1	56	1	0	0	3	0	0	0	7	1	1	1	1	2	1	1	1	0	3	2	3	3	1	1	2	2	2	3	1	2	3	2	1	2	0	1
1430	0	48	1	0	0	3	2	2	3	6	2	1	1	1	0	1	1	2	0	2	3	1	1	2	1	2	2	0	1	1	0	0	1	0	1	0	1
1431	0	51	1	0	0	3	1	0	0	3	2	0	0	1	0	0	1	1	1	3	3	3	3	2	2	2	2	2	2	2	0	2	2	1	2	1	3
1432	0	18	0	1	0	3	2	4	4	24	4	4	4	4	4	4	0	0	0	1	0	1	1	1	0	2	1	1	1	1	1	2	2	0	0	0	0
1433	1	48	1	0	0	3	1	0	0	1	0	0	1	0	0	0	1	1	1	3	3	3	3	3	3	3	3	3	3	2	0	3	3	0	2	0	2
1434	1	36	1	1	0	3	1	1	1	5	1	0	1	1	1	1	0	3	1	1	2	2	1	1	1	1	1	0	2	1	3	3	1	2	2	1	2
1435	1	54	1	0	0	3	1	0	0	3	1	1	0	1	0	0	0	1	1	1	1	0	0	1	0	0	0	1	0	1	1	1	1	0	1	1	0
1436	0	52	1	0	0	3	2	0	0	1	1	0	0	0	0	0	1	3	1	3	3	3	2	3	3	2	3	3	3	2	0	2	3	3	3	0	3
1437	1	68	1	0	0	3	1	0	0	1	1	0	0	0	0	0	1	3	3	3	3	2	2	2	2	2	2	3	3	2	0	1	0	0	0	0	1
1438	0	45	1	0	0	3	2	1	0	1	1	0	0	0	0	0	1	3	3	3	3	3	2	3	3	3	3	3	3	3	1	2	3	2	2	2	3
1439	1	19	0	0	0	3	2	0	0	7	1	0	1	1	2	2	0	1	2	1	0	2	0	1	2	2	1	3	2	1	2	0	2	1	2	2	2
1440	1	32	1	0	0	3	2	1	0	4	2	0	1	1	0	0	1	2	2	2	3	3	2	3	1	2	2	3	3	1	0	1	1	1	0	0	1
1441	1	41	1	0	0	3	2	0	0	3	2	0	1	0	0	0	1	1	0	3	3	3	3	3	2	3	3	1	3	1	1	2	0	0	0	0	1
1442	0	32	1	1	0	3	2	0	0	3	2	0	1	0	0	0	1	3	3	2	3	3	3	3	3	3	3	2	2	2	0	2	1	2	3	1	2
1443	0	37	2	1	0	3	2	4	4	22	4	3	4	4	4	3	0	1	1	0	0	0	0	0	0	1	1	1	1	1	0	1	0	1	0	0	0
1444	0	57	1	0	0	3	1	0	0	3	2	0	1	0	0	0	1	0	0	3	2	3	3	3	2	2	2	3	3	3	0	2	1	1	2	2	2
1445	0	39	1	0	0	3	2	0	2	4	1	1	1	1	0	0	0	1	1	1	1	2	1	2	0	1	1	0	1	1	1	1	1	1	1	1	1
1446	0	43	1	0	0	3	2	0	0	8	2	1	1	2	1	1	0	0	0	1	1	1	1	0	0	2	0	1	2	1	2	1	1	0	1	2	1
1447	0	20	0	0	0	3	0	0	0	1	1	0	0	0	0	0	1	2	2	2	2	2	1	2	2	2	2	2	2	2	0	0	0	0	0	0	1
1448	0	36	1	0	0	3	2	0	0	10	2	2	2	2	1	1	0	1	2	3	1	1	1	1	1	1	1	1	1	2	0	1	0	0	3	2	3
1449	1	52	1	0	0	3	0	0	0	0	0	0	0	0	0	0	1	3	2	3	3	3	0	2	3	3	3	3	3	2	1	1	0	0	0	0	2
1450	1	20	0	1	1	3	2	4	4	20	3	3	3	3	4	4	0	0	0	0	0	0	0	0	1	0	2	1	1	1	1	2	1	0	0	0	0
1451	0	45	1	0	0	3	1	1	0	0	0	0	0	0	0	0	0	3	2	3	1	3	2	2	2	1	1	1	3	3	0	3	3	1	2	1	3
1452	1	47	1	0	0	3	2	3	3	14	3	1	2	1	3	4	0	0	0	0	0	0	3	0	0	0	0	1	0	1	1	0	0	1	3	2	0
1453	1	51	1	0	0	3	2	1	0	4	2	0	1	1	0	0	1	3	0	3	3	2	1	3	0	2	1	2	3	1	0	1	1	0	1	1	2
1454	0	68	1	0	0	3	2	0	0	2	2	0	0	0	0	0	1	3	3	3	3	3	3	3	3	2	2	3	3	3	0	2	2	1	3	0	2
1455	0	20	0	0	0	3	2	4	4	22	3	4	3	4	4	4	0	0	0	0	0	0	0	0	0	1	1	0	1	0	1	2	2	0	0	0	0
1456	1	25	0	0	1	3	2	1	0	5	1	2	0	1	1	0	1	1	1	2	1	1	3	3	2	2	2	2	2	1	1	1	1	1	1	1	1
1457	1	35	1	0	0	3	1	1	2	2	2	0	0	0	0	0	1	3	3	3	3	3	2	1	3	3	3	3	3	3	3	0	3	1	2	0	1
1458	1	31	1	0	0	3	0	0	0	0	0	0	0	0	0	0	0	1	0	2	1	2	1	2	1	2	2	0	3	0	0	2	2	1	1	2	2
1459	1	37	0	0	0	3	1	0	0	1	0	0	1	0	0	0	1	1	2	3	2	3	3	3	3	3	3	2	2	3	2	2	2	1	1	1	1
1460	0	18	0	1	1	3	2	4	4	24	4	4	4	4	4	4	0	0	0	1	0	1	1	1	0	2	1	1	1	1	1	2	2	0	0	0	0
1461	0	18	0	1	1	3	2	4	4	21	4	3	3	4	4	3	0	1	1	0	0	0	1	0	0	1	0	1	1	1	1	2	2	0	0	0	1
1462	0	51	1	0	0	3	1	0	0	4	0	0	1	1	0	2	1	3	2	3	3	3	1	3	2	2	2	2	2	2	0	2	2	0	2	0	2
1463	0	57	1	1	1	3	1	0	0	2	1	0	0	0	1	0	1	3	2	3	3	2	2	2	2	3	3	3	3	2	0	2	2	0	3	1	2
1464	0	65	1	0	0	3	1	0	0	0	0	0	0	0	0	0	1	3	3	3	2	3	1	3	3	3	2	3	3	2	0	2	1	1	2	0	2
1465	0	27	0	0	1	3	2	1	0	7	2	2	2	1	0	0	1	2	3	2	3	1	2	2	3	2	2	3	2	1	1	1	0	0	1	0	2
1466	0	72	1	0	0	3	2	0	0	5	2	0	1	1	1	0	1	0	2	3	0	3	1	1	2	1	1	0	2	0	0	0	1	0	1	0	2
1467	0	41	1	0	0	3	1	0	0	1	1	0	0	0	0	0	1	3	3	3	3	2	1	2	1	1	2	3	3	3	0	2	2	3	3	1	3
1468	0	46	1	0	0	3	2	3	0	5	2	0	1	1	1	0	1	2	2	3	2	2	3	3	3	3	3	3	2	3	0	1	0	1	1	0	3
1469	0	55	1	0	0	3	2	4	0	12	3	2	2	2	2	1	0	3	2	2	2	1	1	0	1	1	1	2	2	0	1	3	0	2	3	3	3
1470	0	49	1	0	0	3	2	0	0	1	0	0	0	0	1	0	0	2	1	3	3	3	1	1	2	3	3	1	3	1	2	3	3	2	2	1	3
1471	1	18	0	1	1	3	2	4	4	23	4	4	4	4	4	3	0	1	0	0	0	0	0	0	0	1	1	1	1	1	1	2	2	1	0	0	0
1472	0	42	1	0	0	3	2	0	2	3	1	0	1	0	1	0	1	3	3	2	3	3	3	3	3	3	3	3	3	0	0	0	0	0	0	0	3
1473	0	23	0	1	0	3	2	4	4	21	4	3	3	4	4	3	0	1	1	0	0	0	1	0	0	1	0	1	1	1	1	2	2	0	0	0	1
1474	0	61	1	0	0	3	1	0	0	1	1	0	0	0	0	0	1	2	1	3	2	2	2	2	1	2	1	1	2	1	0	1	1	0	2	0	2
1475	0	36	1	0	0	3	1	0	2	0	0	0	0	0	0	0	1	3	3	3	3	3	3	3	3	3	3	3	3	3	1	3	3	3	3	1	3
1476	0	39	1	0	0	3	2	1	0	4	1	1	1	1	0	0	1	1	2	1	2	2	2	2	1	1	1	1	1	1	0	0	1	1	1	0	1
1477	1	54	1	0	0	3	0	3	0	1	1	0	0	0	0	0	1	3	1	3	3	3	3	3	2	2	3	3	3	2	1	2	2	1	2	0	2
1478	1	19	0	0	1	3	1	0	0	6	1	0	1	2	2	0	0	1	1	1	1	1	3	2	2	1	2	2	2	2	2	2	2	2	3	2	2
1479	1	19	0	1	1	3	2	4	4	22	4	4	3	3	4	4	0	0	0	0	1	0	0	0	0	2	1	0	1	1	0	0	0	0	0	1	0
1480	0	28	1	0	1	3	2	1	3	12	3	1	3	1	0	4	1	3	3	3	2	3	3	3	3	2	2	3	3	2	1	1	1	2	1	1	3
1481	1	73	1	0	0	3	0	0	0	0	0	0	0	0	0	0	1	2	0	0	0	1	3	2	2	2	2	2	2	3	2	2	1	0	0	0	0
1482	1	36	1	0	1	3	2	0	0	5	2	0	1	0	1	1	0	1	3	2	1	1	2	3	2	1	2	2	3	3	0	2	3	1	3	3	3
1483	0	50	2	0	0	3	0	0	0	2	1	0	1	0	0	0	1	3	2	0	1	2	3	3	2	2	3	0	1	0	0	2	1	0	1	0	2
1484	0	20	0	1	0	3	2	4	4	20	3	4	3	3	3	4	0	0	0	0	1	0	0	0	0	1	0	0	1	0	1	2	2	0	1	1	1
1485	0	53	1	0	1	3	0	0	0	1	0	0	0	0	1	0	0	0	1	0	0	1	3	1	1	1	1	0	0	1	0	1	0	1	1	0	0
1486	0	48	1	0	0	3	1	0	1	2	1	0	1	0	0	0	0	1	3	2	2	3	2	3	2	2	3	1	3	3	3	2	3	2	3	2	2
1487	0	48	1	0	0	3	1	0	0	3	1	0	1	0	0	1	1	2	1	2	1	2	2	3	1	2	2	3	2	1	0	1	0	1	2	0	2
1488	1	45	1	0	0	3	2	1	0	8	3	0	1	2	1	1	1	1	1	1	1	1	1	1	0	2	1	0	2	0	0	0	0	0	0	0	0
1489	1	60	1	0	0	3	1	0	0	1	1	0	0	0	0	0	1	1	2	3	3	0	2	3	2	3	3	3	3	1	0	3	2	0	3	2	3
1490	1	61	1	0	0	3	0	0	0	4	1	1	1	0	1	0	1	2	2	3	3	1	1	1	2	2	2	3	3	3	0	2	3	0	3	0	3
1491	0	18	0	1	1	3	2	4	4	19	3	3	3	3	4	3	0	1	1	0	0	0	0	0	1	1	1	1	2	1	1	2	2	0	0	0	0
1492	0	38	1	0	0	3	2	0	0	3	2	0	1	0	0	0	1	1	3	2	3	1	2	2	3	1	1	2	2	3	0	1	1	1	1	3	3
1493	1	19	0	1	1	3	2	4	4	21	3	4	3	4	4	3	0	0	1	0	0	0	1	1	1	1	1	1	1	1	1	2	2	1	1	1	0
1494	1	38	1	0	0	3	2	0	0	0	0	0	0	0	0	0	1	2	2	1	2	1	3	2	2	2	2	1	2	1	0	0	1	1	1	1	3
1495	1	31	1	0	0	3	2	0	0	1	1	0	0	0	0	0	1	3	3	3	2	2	2	2	1	2	1	2	2	1	1	1	1	1	1	1	1
1496	0	35	1	0	0	3	0	0	1	2	1	0	1	0	0	0	1	2	3	3	3	3	3	3	3	2	3	1	2	1	1	1	2	1	1	1	2
1497	0	33	1	0	0	3	2	0	0	3	1	0	1	1	0	0	1	3	3	3	3	2	1	2	3	2	2	1	3	2	1	2	1	1	3	0	1
1498	1	46	1	0	0	3	1	0	0	0	0	0	0	0	0	0	1	3	0	3	2	2	1	2	1	1	1	1	3	1	0	1	0	0	1	0	1
1499	0	20	0	1	0	3	2	4	4	20	3	4	3	3	3	4	0	0	0	0	1	0	0	0	0	1	0	0	1	0	1	2	2	0	1	1	1
1500	0	50	1	0	0	3	1	0	0	0	0	0	0	0	0	0	1	2	2	3	3	3	3	3	3	3	2	2	2	0	0	0	2	1	2	0	1
1501	1	61	1	0	0	3	0	0	0	9	3	3	0	2	0	1	1	3	3	3	3	3	3	3	3	3	2	2	2	1	2	1	0	0	2	1	2
1502	1	35	1	0	0	3	2	0	0	2	1	0	1	0	0	0	1	3	3	2	3	2	1	1	2	1	2	2	1	1	1	1	1	2	1	1	3
1503	0	20	0	1	1	3	2	4	4	24	4	4	4	4	4	4	0	0	0	1	0	1	1	1	0	2	1	1	1	1	1	2	2	0	0	0	0
1504	0	19	0	1	1	3	2	4	4	24	4	4	4	4	4	4	0	0	0	0	0	0	0	0	0	1	1	1	1	1	0	2	2	0	0	0	0
1505	0	30	1	0	0	3	2	1	4	9	2	2	2	1	1	1	1	3	2	2	2	2	2	2	2	2	2	3	3	3	0	2	0	0	0	0	1
1506	0	38	1	0	0	3	2	1	0	5	2	0	2	0	1	0	1	1	3	3	2	2	2	2	3	2	3	2	2	2	2	2	2	2	2	2	2
1507	1	50	1	0	0	3	1	0	0	5	1	0	1	1	1	1	1	3	2	3	2	2	3	3	3	3	3	2	2	2	1	3	3	2	2	2	3
1508	0	22	0	1	0	3	2	4	4	20	3	3	3	3	4	4	0	0	0	0	0	0	0	0	1	0	2	1	1	1	1	2	1	0	0	0	0
1509	0	19	0	1	1	3	2	4	4	22	4	3	4	4	4	3	0	1	1	0	0	0	0	0	0	1	1	1	1	1	0	1	0	1	0	0	0
1510	0	52	1	0	0	3	2	4	4	22	4	4	4	3	3	4	0	0	0	0	1	0	0	0	0	0	1	1	2	1	1	2	2	0	0	0	0
1511	0	19	0	1	1	3	2	4	4	24	4	4	4	4	4	4	0	0	0	1	0	1	1	1	0	2	1	1	1	1	1	2	2	0	0	0	0
1512	1	48	1	0	0	3	2	0	0	3	2	0	1	0	0	0	1	3	1	3	3	0	2	3	2	3	2	3	3	3	1	0	3	0	2	1	3
1513	0	19	0	1	0	3	2	4	4	22	3	4	3	4	4	4	0	0	0	0	0	0	0	0	0	1	1	0	1	0	1	2	2	0	0	0	0
1514	0	52	1	0	0	3	2	1	0	7	2	0	1	2	1	1	1	2	2	2	2	2	3	3	2	2	2	1	2	2	0	1	1	1	1	1	1
1515	1	19	0	1	1	3	2	4	4	19	3	3	3	3	4	3	0	1	1	0	0	0	0	0	1	1	1	1	2	1	1	2	2	0	0	0	0
1516	0	44	1	0	0	3	2	0	1	6	1	1	1	1	1	1	1	2	3	3	3	3	3	3	2	3	2	2	3	3	2	3	3	2	2	2	3
1517	0	29	1	1	0	3	2	4	4	21	3	4	4	4	3	3	0	0	0	0	0	0	0	1	0	0	1	1	1	1	1	0	2	0	1	0	0
1518	0	61	1	0	0	3	1	1	0	3	1	0	1	1	0	0	1	3	2	3	2	2	3	2	1	2	1	3	3	2	0	2	1	0	1	0	2
1519	0	43	1	0	0	3	2	3	2	14	3	2	2	3	2	2	1	2	1	3	3	2	2	3	3	2	2	2	3	2	0	3	1	0	3	2	3
1520	0	35	1	0	0	3	1	0	0	4	1	1	1	0	0	1	1	2	1	3	3	2	3	2	2	2	2	1	3	2	0	2	0	1	0	0	1
1521	0	52	1	0	0	3	2	0	0	5	2	2	1	0	0	0	1	1	1	3	3	1	1	3	1	2	2	3	2	2	0	2	2	1	2	1	3
1522	1	68	1	0	0	3	1	0	0	0	0	0	0	0	0	0	0	0	0	0	0	0	0	0	0	0	0	0	0	0	0	3	0	0	3	0	3
1523	0	34	1	0	0	3	2	1	0	6	3	1	1	1	0	0	1	3	3	3	3	2	3	2	3	1	2	1	1	2	0	1	1	1	1	1	2
1524	1	18	0	1	0	3	2	4	4	21	4	3	3	4	4	3	0	1	1	0	0	0	1	0	0	1	0	1	1	1	1	2	2	0	0	0	1
1525	0	21	0	1	1	3	2	4	4	22	3	4	3	4	4	4	0	0	0	0	0	0	0	0	0	1	1	0	1	0	1	2	2	0	0	0	0
1526	1	31	0	1	0	3	2	0	0	0	0	0	0	0	0	0	1	3	3	3	2	3	2	3	1	1	1	3	1	1	0	3	1	0	1	0	2
1527	0	25	0	0	0	3	2	0	0	3	2	0	1	0	0	0	1	0	3	3	0	1	3	3	3	2	2	1	3	3	0	0	0	1	3	0	1
1528	0	20	0	1	1	3	2	4	4	22	4	4	3	3	4	4	0	0	0	0	0	1	0	1	0	2	1	1	1	1	1	2	2	0	0	0	0
1529	0	34	1	0	0	3	2	2	0	15	2	2	3	3	2	3	0	1	1	1	2	2	1	1	1	2	1	1	2	2	1	1	3	0	3	2	3
1530	0	52	1	0	0	3	1	0	0	1	1	0	0	0	0	0	1	3	3	3	3	3	2	3	1	3	3	3	3	2	0	1	1	0	2	0	3
1531	1	71	1	0	0	3	0	0	0	0	0	0	0	0	0	0	1	2	1	3	2	2	3	3	2	2	1	3	1	2	0	1	1	1	1	1	2
1532	1	65	1	0	0	3	1	0	2	14	2	2	2	3	3	2	1	2	2	2	2	1	1	1	1	2	2	2	2	2	0	1	0	0	1	0	3
1533	1	52	1	0	0	3	1	1	0	0	0	0	0	0	0	0	0	0	0	0	0	0	0	2	1	1	1	0	0	1	0	1	1	1	3	3	3
1534	0	62	1	0	1	3	1	0	0	1	1	0	0	0	0	0	1	3	2	3	3	3	2	3	2	2	2	3	3	3	0	3	2	1	2	0	3
1535	0	35	2	0	0	3	1	0	0	7	3	0	1	1	1	1	1	3	3	3	3	3	2	3	2	3	3	3	2	3	0	3	2	2	3	1	2
1536	0	50	1	0	0	3	2	3	0	11	3	2	2	1	2	1	1	3	3	3	1	3	1	3	1	1	3	1	3	1	0	2	1	0	0	3	3
1537	1	40	1	0	0	3	2	3	1	6	2	0	2	1	1	0	1	2	1	3	3	3	2	2	2	3	2	2	3	2	2	3	2	2	2	2	2
1538	0	42	1	0	0	3	2	1	0	3	1	0	1	0	1	0	1	2	2	2	2	3	2	3	2	2	2	2	2	1	0	1	0	1	1	0	1
1539	0	65	1	0	0	3	0	0	0	2	1	0	0	0	1	0	1	2	2	3	2	0	1	2	0	2	1	3	3	3	0	0	0	0	0	1	1
1540	1	21	0	0	0	3	0	0	0	0	0	0	0	0	0	0	1	3	3	3	3	3	3	3	3	3	3	3	3	3	0	3	2	0	0	0	3
1541	0	34	1	0	0	3	2	2	0	8	2	1	2	0	2	1	1	2	3	3	3	2	1	1	3	1	1	1	3	1	0	0	0	1	2	0	3
1542	1	28	1	0	0	3	1	0	0	1	0	0	1	0	0	0	1	3	2	3	2	2	2	3	2	2	2	1	2	1	0	0	2	1	2	0	2
1543	1	48	1	0	0	3	2	0	0	2	1	0	0	0	1	0	1	3	2	2	2	2	2	2	2	2	2	3	2	2	0	2	0	0	2	0	2
1544	0	65	1	0	0	3	2	4	0	16	3	3	3	3	3	1	1	2	0	1	2	1	3	3	1	2	1	0	1	0	0	0	0	0	2	0	1
1545	0	69	1	0	0	3	2	0	1	6	1	1	2	1	1	0	1	2	2	3	3	3	2	2	2	2	3	3	3	3	0	2	2	1	2	0	3
1546	0	19	0	0	0	3	2	2	1	8	1	1	3	1	1	1	0	2	3	1	2	2	1	1	2	2	1	1	1	2	2	1	0	1	3	1	2
1547	0	47	1	0	1	3	0	0	0	3	1	0	1	0	1	0	1	3	1	3	3	3	2	2	1	2	1	2	3	2	2	2	2	0	2	0	1
1548	1	50	1	0	1	3	2	0	2	5	3	0	1	1	0	0	1	2	2	2	2	2	1	2	2	2	1	1	2	1	0	0	0	0	0	0	1
1549	1	32	1	0	0	3	2	4	0	11	1	2	3	2	1	2	1	1	2	3	3	0	3	3	3	3	3	1	1	1	2	1	1	3	3	3	2
1550	0	61	1	0	0	3	1	1	1	3	2	0	1	0	0	0	1	2	1	1	1	1	3	3	1	2	1	1	1	0	0	0	1	0	3	0	2
1551	1	18	0	1	1	3	2	4	4	21	3	3	4	4	4	3	0	1	0	1	1	0	0	0	0	0	1	0	1	1	0	1	0	0	0	0	1
1552	1	70	1	0	0	3	0	0	0	0	0	0	0	0	0	0	1	1	1	3	3	3	3	3	1	1	3	3	3	3	0	2	2	1	3	0	2
1553	0	43	1	0	0	3	2	0	0	2	2	0	0	0	0	0	0	3	3	3	3	3	2	1	3	2	3	1	3	3	3	3	3	3	3	3	3
1554	0	54	2	0	0	3	0	0	0	0	0	0	0	0	0	0	1	3	3	3	3	3	3	3	3	3	3	3	3	3	0	0	3	2	3	1	3
1555	0	20	0	1	1	3	2	4	4	22	4	4	3	3	4	4	0	0	0	0	0	1	0	1	0	2	1	1	1	1	1	2	2	0	0	0	0
1556	0	52	1	0	0	3	0	0	0	0	0	0	0	0	0	0	0	0	0	0	0	0	0	0	0	0	0	0	0	0	0	0	0	0	0	0	0
1557	0	52	1	0	0	3	2	0	1	7	2	2	1	1	1	0	1	2	2	2	2	2	2	2	2	2	2	2	3	1	0	2	2	0	1	0	3
1558	0	63	1	0	0	3	2	1	0	13	3	2	2	2	2	2	1	1	1	2	2	2	2	3	3	2	3	2	2	3	0	3	1	0	2	0	3
1559	0	40	1	0	0	3	2	2	2	10	3	1	2	2	1	1	1	3	2	3	3	2	3	3	2	2	2	1	2	2	0	1	1	0	1	0	3
1560	1	21	0	0	0	3	2	1	0	6	2	0	2	1	1	0	1	3	3	2	2	2	3	3	3	3	2	1	3	0	3	3	1	0	2	0	2
1561	1	21	0	1	0	3	2	4	4	23	4	4	4	4	3	4	0	0	0	1	0	0	0	0	1	1	1	0	0	1	1	2	0	0	1	0	0
1562	1	50	2	0	0	3	2	0	0	0	0	0	0	0	0	0	1	2	2	3	3	3	2	3	3	2	2	2	2	1	0	1	1	1	1	0	1
1563	0	31	1	0	0	3	2	3	1	13	3	2	3	2	2	1	0	2	1	2	2	2	2	2	2	2	2	2	3	2	0	3	2	1	2	2	3
1564	0	40	1	0	0	3	2	1	1	3	2	0	1	0	0	0	1	2	1	3	3	2	3	3	2	2	2	1	2	1	0	0	1	0	2	0	1
1565	0	21	0	0	0	3	1	0	0	9	2	0	2	3	2	0	0	3	2	1	1	2	2	2	0	2	0	0	2	2	2	2	0	1	2	2	2
1566	0	63	1	0	1	3	2	0	0	2	2	0	0	0	0	0	1	1	0	3	1	3	3	3	3	1	1	1	1	1	1	1	1	1	1	0	0
1567	0	63	1	0	0	3	2	0	0	9	2	1	2	2	1	1	1	3	3	3	3	3	3	3	2	3	3	3	3	3	0	2	2	0	2	0	3
1568	0	55	1	0	0	3	2	4	0	5	4	0	0	0	1	0	1	2	2	2	3	2	3	3	3	3	2	2	3	2	1	1	3	0	1	0	3
1569	1	66	1	0	0	3	0	0	0	2	1	0	0	1	0	0	1	2	2	3	3	3	3	3	2	2	2	2	3	2	0	2	2	2	2	0	3
1570	0	37	1	1	0	3	2	3	2	7	2	1	2	1	1	0	1	2	1	3	2	1	2	2	2	1	2	2	2	1	0	0	0	0	0	0	1
1571	0	35	1	0	0	3	0	0	0	1	1	0	0	0	0	0	0	1	1	1	0	3	0	1	1	1	1	0	1	0	0	0	0	1	1	1	1
1572	0	21	0	1	0	3	2	4	4	19	3	3	3	3	4	3	0	1	1	0	0	0	0	0	1	1	1	1	2	1	1	2	2	0	0	0	0
1573	0	51	1	0	0	3	0	0	0	2	1	0	1	0	0	0	0	1	3	1	1	1	2	1	2	1	1	3	3	1	0	1	1	1	2	3	3
1574	1	54	1	0	0	3	2	3	0	13	3	2	2	2	2	2	1	3	1	1	1	1	2	1	1	1	1	2	2	1	0	1	0	0	1	1	1
1575	0	63	1	0	0	3	1	0	0	4	2	2	0	0	0	0	1	1	1	2	1	0	1	1	1	0	0	3	3	0	0	0	3	0	3	0	0
1576	1	51	1	0	0	3	1	3	2	13	3	3	2	1	2	2	1	1	1	3	2	2	2	1	2	2	2	1	2	1	1	1	1	1	2	1	2
1577	0	51	1	0	0	3	0	0	0	3	1	0	1	1	0	0	1	3	2	3	3	2	1	2	1	2	2	2	3	2	0	1	3	0	2	1	3
1578	0	27	0	1	0	3	2	4	4	21	4	3	4	3	4	3	0	0	1	0	0	0	0	1	1	1	0	1	0	1	1	2	2	0	1	0	0
1579	0	51	1	0	0	3	2	0	0	1	1	0	0	0	0	0	1	3	1	1	0	0	2	3	0	1	1	1	3	0	0	0	0	0	2	1	2
1580	0	68	1	0	0	3	0	0	0	4	1	0	1	1	0	1	1	3	3	3	3	3	0	0	1	2	2	2	2	2	0	1	2	0	2	1	1
1581	0	51	1	0	1	3	0	0	1	5	1	0	2	0	1	1	1	1	1	3	3	3	1	3	3	2	3	2	2	2	1	1	1	1	1	0	1
1582	0	68	1	0	0	3	1	0	0	0	0	0	0	0	0	0	1	3	2	3	2	3	2	2	1	2	2	1	3	3	0	3	3	1	3	0	3
1583	0	38	1	0	0	3	2	1	2	6	2	0	2	1	1	0	1	3	3	3	3	1	3	3	3	2	2	3	2	1	1	0	1	1	1	0	3
1584	0	44	1	0	0	3	2	3	0	6	2	0	3	1	0	0	1	3	3	3	3	3	1	0	2	2	2	2	3	2	0	3	3	0	3	0	3
1585	0	31	1	0	0	3	1	0	0	0	0	0	0	0	0	0	1	3	3	3	3	3	3	3	3	3	3	3	3	3	0	2	0	0	1	0	1
1586	0	71	1	1	0	3	2	4	4	21	4	3	3	4	4	3	0	1	1	0	0	0	1	0	0	1	0	1	1	1	1	2	2	0	0	0	1
1587	1	24	0	0	0	3	2	1	0	9	1	0	1	1	2	4	1	3	1	2	2	2	3	2	1	2	2	1	3	0	3	2	1	1	1	3	1
1588	0	45	1	0	0	3	2	2	0	14	3	1	2	2	3	3	1	2	2	2	2	1	3	3	2	3	2	2	2	2	1	2	2	2	0	0	2
1589	0	27	1	0	0	3	2	3	0	8	2	1	2	1	0	2	1	2	3	2	2	1	1	1	2	1	1	2	2	3	1	1	1	1	1	1	2
1590	0	24	0	0	0	3	2	0	2	10	2	0	1	2	2	3	0	2	2	2	2	2	2	2	2	2	2	2	2	2	2	2	2	2	2	2	2
1591	0	31	1	0	0	3	2	3	0	3	1	0	0	1	1	0	1	1	2	2	1	3	2	2	2	2	1	2	3	3	0	1	1	0	1	0	1
1592	0	18	0	1	1	3	2	4	4	22	4	4	3	3	4	4	0	0	0	0	0	1	0	1	0	2	1	1	1	1	1	2	2	0	0	0	0
1593	0	67	1	0	0	3	2	0	0	9	2	0	1	2	2	2	1	2	1	3	2	2	1	2	1	1	1	3	2	2	1	2	2	1	1	1	1
1594	1	63	1	0	1	3	1	0	0	0	0	0	0	0	0	0	1	0	0	3	3	3	3	3	3	3	3	3	3	0	0	0	0	0	2	0	3
1595	0	45	1	0	0	3	2	0	0	3	1	0	1	1	0	0	1	3	2	2	3	3	3	2	2	2	3	3	3	3	0	0	2	0	1	1	3
1596	0	20	0	1	0	3	2	4	4	21	4	3	3	4	4	3	0	1	1	0	0	0	1	0	0	1	0	1	1	1	1	2	2	0	0	0	1
1597	1	59	1	0	0	3	1	0	0	1	0	0	1	0	0	0	1	3	1	3	2	3	2	1	2	3	3	2	3	1	0	1	1	1	2	1	3
1598	0	32	1	0	0	3	0	0	1	1	1	0	0	0	0	0	1	3	2	3	3	1	3	3	1	2	2	3	1	3	0	2	0	0	2	0	2
1599	0	50	2	0	0	3	2	0	0	4	2	1	1	0	0	0	1	2	1	3	1	3	2	2	2	2	2	2	1	3	0	1	1	1	1	1	3
